# Supplementary material for: ERV3-MLT1 provides cis-regulatory elements for human placental functioning and are commonly dysregulated in human-specific preeclampsia
Source: Genome Biol. 2025 Nov 5;26:364. doi: 10.1186/s13059-025-03821-1 (PMC12587658; doi:10.1186/s13059-025-03821-1)
Supplement: Supplementary file 2 — Additional file 2: Table S1. List ofERV-derived“strong”, “weak”, or “non-enhancers”. [file 13059_2025_3821_MOESM2_ESM.xlsx]

## Sheet: Sheet1
STRONG			WEAK			NOT ENHANCER
Human specific LTR/HERV	subclass		Human specific LTR/HERV	subclass		Human specific LTR/HERV	subclass
LTR26	C		LTR30			HERVIP10	F
LTR26	D		LTR5			HERVI
LTR26	E		LTR72	B		HERV4	I
LTR27			HERVK13	I		HERVE
LTR27	52		ERV3	16A3_I		HERVP71A	I
LTR27	B		MER4	BI		HERVK9	I
LTR27	C		MER57	I		HERVI
LTR27	D		MER65	D		HERVL74
LTR27	E		PABL	BI		HERV3
LTR28			PRIMA41			HERVFH19	I
HERVL	40		HERV16			HERV30	I
LTR28	B					HERVH48	I
LTR28	C					MER41	D
LTR29						HERV52	I
LTR2	B					HERVL
LTR2	C					HERVK11	I
LTR3						HERV9
LTR31						LTR16	E
LTR32						LTR16
LTR34						HERVK14	I
LTR35
LTR35	B
LTR36
LTR37	A
LTR37	B
LTR38
LTR38	A1
LTR38	B
LTR38	C
LTR39
HERVK3	I
LTR3	B
LTR4
LTR40	A
LTR40	B
LTR40	C
LTR41
LTR41	B
LTR41	C
LTR42
LTR43
HERV35	I
LTR43	B
LTR44
LTR45
LTR45	B
LTR45	C
LTR46
LTR47	A
LTR47	A2
LTR47	B
LTR47	B2
LTR48
LTR48	B
LTR49
LTR50
LTR51
LTR52
LTR53
LTR53	B
LTR55
LTR56
LTR57
LTR58
LTR59
LTR5	B
LTR60
LTR60	B
LTR61
LTR62
LTR64
LTR65
LTR66
LTR69
LTR6	A
LTR6	B
LTR6	C
LTR6	D
LTR70
LTR71	A
LTR71	B
LTR72
LTR73
LTR75
LTR75	B
LTR76
LTR77
LTR77	B
LTR78	B
LTR7	A
LTR7	B
LTR7	C
LTR8
LTR81	AB
LTR8	A
LTR8	B
LTR9
LTR91
LTR9	A1
LTR9	B
LTR9	C
LTR9	D
MER101
MER101	B
MER110
MER110	A
MER110	I
MER11	A
MER11	C
MER11	D
MER21
MER21	A
MER21	I
MER31
MER31	B
MER31	I
MER34
MER34	B
MER34	BI
MER34	C
HERVK14	CI
MER34	C2
MER39
MER39	B
MER41	A
MER41	B
MER41	C
MER41	F
MER41	G
MER41	I
MER48
MER49
MER4	A
MER4	AI
MER4	B
MER4	C
MER4	CL34
MER4	D
MER4	D1
ERV3	16A3-LTR
MER4	E
MER4	EI
MER4	I
MER50
MER50	B
MER50	I
MER51	A
MER51	B
MER51	C
MER51	D
ERV	L
MER51	E
MER51	I
MER52	A
MER52	AI
MER52	B
MER52	C
MER52	D
MER54	A
MER54	B
MER57	A1
HARLEQUIN
MER57	AI
MER57	B2
MER57	F
MER61	A
MER61	B
MER61	C
MER61	D
MER61	E
MER61	F
HARLEQUIN	LTR
MER61	I
MER65	B
MER65	C
MER66	A
MER66	B
MER66	C
MER66	D
MER66	I
MER67	A
HERV15	I
MER67	B
MER67	C
MER67	D
MER68	B
MER68	C
MER70	A
MER70	B
MER70	C
MER72
MER72	B
HERV18
MER73
MER74	B
MER74	C
MER76
MER77
MER83
MER83	AI
MER83	B
MER83	BI
MER83	C
HERVIP10FH
HERV19	I
MER84
MER84	I
MER87
MER87	B
MER88
MER89
MER89	I
MER9
MER90
MER92	A
HERV1	LTR
MER92	B
MER95
MER9B
MLT1	G
MLT1	G1
MLT1	G2
MLT1	G3
MLT1	H
MLT1	H1
MLT1	H2
HERV23
MLT1	I
MLT1	K
MLT1	L
MLT1	N2
MLT2	A1
MLT2	A2
MLT2	C2
MLT2	D
MST	B
MST	D
HERV38	I
PABL	A
PABL	AI
PABL	B
PRIMA4	A
PRIMA4	LTR
PRIMAX	I
PrimLTR79
PTR5
HERV39
THE1	A
THE1	C
THE1	D
THE1	I
HERV46	I
HERV49	I
HERV57	I
HERVG25
HERVK11DI
HUERS	P2
HUERS	P3
HUERS	P3B
LOR1
LOR1	I
LTR06
LTR1
LTR10	B
LTR10	B2
LTR10	C
LTR10	D
LTR10	F
LTR12	B
LTR12	C
LTR12	D
LTR12	E
LTR13
LTR13	A
LTR14
LTR14	A
LTR14	B
LTR14	C
LTR15
LTR16
LTR16	A1
LTR16	A2
LTR16	C
LTR16	D
LTR17
LTR18	A
LTR18	B
LTR18	C
LTR19	A
LTR19	B
LTR19	C
LTR1	B
LTR1	B1
LTR1	C
LTR1	C2
LTR1	D
LTR1	E
LTR1	F
LTR2
LTR21	A
LTR21	B
LTR21	C
LTR22	A
LTR22	B
LTR22	B1
LTR22	B2
LTR22	C2
LTR22	E
LTR23
LTR24
LTR24	B
LTR24	C
LTR25
LTR26
