# Supplementary material for: ERV3-MLT1 provides cis-regulatory elements for human placental functioning and are commonly dysregulated in human-specific preeclampsia
Source: Genome Biol. 2025 Nov 5;26:364. doi: 10.1186/s13059-025-03821-1 (PMC12587658; doi:10.1186/s13059-025-03821-1)
Supplement: Supplementary file 3 — Additional file 3: Table S2. List of 87 ERV enhancer-gene pairs. [file 13059_2025_3821_MOESM3_ESM.xlsx]

## Sheet: Sheet1
					TE	Sample 1	Sample 2	Sample 3	Sample 4	Sample 5	Sample 6	Sample 7	Sample 8	Sample 9	Sample 10					Gene	Sample 1	Sample 2	Sample 3	Sample 4	Sample 5	Sample 6	Sample 7	Sample 8	Sample 9	Sample 10	Average	PEARSON		Controls	3 PE	Sample 4	Sample 10		T. TEST	Sample 1	Sample 2	Sample 3	Sample 6	Sample 7	Sample 5	Sample 8	Sample 9
chr19	57341582	57341992	+	411	L1M3	30	26	52	162	23	20	44	24	45	26	chr19	57336374	57386374	-	PEG3	147.622	396.105	317.667	1773.06	185.537	239.347	423.544	263.436	362.562	129.376	423.825	0.974455		304.857	270.512	1773.06	129.376		0.652964	147.622	396.105	317.667	239.347	423.544	185.537	263.436	362.562
chr6	28048152	28048470	-	319	AluSc8	715	336	712	1791	937	657	718	478	809	458	chr6	27998481	28048481	+	ZNF165	118.997	73.0015	117.654	389.309	151.979	113.741	133.443	134.468	129.711	37.9334	140.024	0.953963		111.368	138.719	389.309	37.9334		0.0663905	118.997	73.0015	117.654	113.741	133.443	151.979	134.468	129.711
chr17	28577061	28578262	+	1202	L1PB2	31	60	33	213	53	47	54	90	98	36	chr17	28562986	28612986	-	SLC6A4	62.192	53.6603	49.2434	237.112	41.0583	38.6395	60.1722	44.5917	84.4021	22.0666	69.3138	0.931778		52.7815	56.684	237.112	22.0666		0.809735	62.192	53.6603	49.2434	38.6395	60.1722	41.0583	44.5917	84.4021
chr3	132400100	132400411	-	312	AluSz6	74	86	96	213	53	68	81	115	121	56	chr3	132378975	132428975	-	ACAD11	8.4384	23.0454	11.1728	322.151	6.99387	7.91837	10.2152	14.2527	16.0578	5.35368	42.5599	0.891173		12.158	12.4348	322.151	5.35368		0.946381	8.4384	23.0454	11.1728	7.91837	10.2152	6.99387	14.2527	16.0578
chr9	85682781	85683086	-	306	AluJb	35	27	24	36	33	30	25	18	60	10	chr9	85678043	85728043	-	RASEF	31.9341	34.2313	33.3165	28.9708	39.3405	30.8571	28.4218	17.8737	50.1445	12.1775	30.7268	0.890436		31.7522	35.7862	28.9708	12.1775		0.71265	31.9341	34.2313	33.3165	30.8571	28.4218	39.3405	17.8737	50.1445
chr10	60933826	60934359	-	534	LTR81B	215	221	118	58	168	267	181	126	150	68	chr10	60886347	60936347	+	PHYHIPL	32.192	48.7262	31.2358	13.5637	41.9632	70.9116	48.4648	15.963	27.8844	16.3523	34.7257	0.881442		46.3061	28.6035	13.5637	16.3523		0.14798	32.192	48.7262	31.2358	70.9116	48.4648	41.9632	15.963	27.8844
chr19	43405381	43406503	-	1123	MER65-int	717	350	416	85	209	189	346	268	697	310	chr19	43383871	43433871	-	PSG1	54.5989	33.8946	41.7402	15.9447	12.1166	29.4966	31.1765	46.5948	66.0972	27.0874	35.8747	0.86585		38.1813	41.6029	15.9447	27.0874		0.851839	54.5989	33.8946	41.7402	29.4966	31.1765	12.1166	46.5948	66.0972
chr22	37284718	37285085	-	368	MLT1A1	83	37	44	29	44	41	43	51	25	14	chr22	37259674	37309674	+	CSF2RB	184.613	96.53	80.8071	21.4132	51.5644	50.3129	49.6413	52.0801	25.1774	35.215	64.7355	0.84661		92.3809	42.9406	21.4132	35.215		0.119673	184.613	96.53	80.8071	50.3129	49.6413	51.5644	52.0801	25.1774
chr19	2134139	2134443	+	305	AluJb	13	7	7	5	14	15	9	12	14	6	chr19	2114147	2164147	+	DOT1L	107.421	69.5461	57.0113	33.8402	111.396	90.3265	81.2769	67.9815	83.6531	49.681	75.2134	0.844752		81.1164	87.6768	33.8402	49.681		0.69187	107.421	69.5461	57.0113	90.3265	81.2769	111.396	67.9815	83.6531
chr19	43406553	43406949	+	397	LTR16B2	1337	728	825	78	366	482	688	467	1387	828	chr19	43383871	43433871	-	PSG1	54.5989	33.8946	41.7402	15.9447	12.1166	29.4966	31.1765	46.5948	66.0972	27.0874	35.8747	0.836145		38.1813	41.6029	15.9447	27.0874		0.851839	54.5989	33.8946	41.7402	29.4966	31.1765	12.1166	46.5948	66.0972
chr15	40954876	40955178	+	303	AluJb	37	37	42	58	73	27	38	66	51	26	chr15	40937326	40987326	+	RAD51	8.10888	14.9341	15.2585	20.1843	37.1012	16.9932	13.9742	21.5716	16.1235	6.00555	17.0255	0.831358		13.8538	24.9321	20.1843	6.00555		0.215377	8.10888	14.9341	15.2585	16.9932	13.9742	37.1012	21.5716	16.1235
chr9	75127951	75128746	+	796	L1PA4	36	19	13	11	14	16	24	23	21	32	chr9	75086716	75136716	+	TMC1	34.0115	14.6706	14.3253	7.95699	11.6564	13.619	17.4462	11.8182	11.2089	19.0846	15.5798	0.826363		18.8145	11.5612	7.95699	19.0846		0.133009	34.0115	14.6706	14.3253	13.619	17.4462	11.6564	11.8182	11.2089
chr6	11111940	11112450	-	511	MER50	8	19	21	35	30	62	35	15	33	24	chr6	11112071	11162071	-	ERVFRD-1	399.756	570.498	322.018	694.47	658.558	1038.93	870.201	337.55	495.309	104.73	549.201	0.772093		640.28	497.139	694.47	104.73		0.42028	399.756	570.498	322.018	1038.93	870.201	658.558	337.55	495.309
chr19	43697147	43698344	-	1198	MER65-int	3366	484	1387	575	472	745	1386	1501	3803	2956	chr19	43690688	43740688	-	PSG5	69.4556	30.2343	25.8512	29.5699	32.3313	31.4694	34.8063	26.0092	67.0565	29.8058	37.659	0.77124		38.3633	41.799	29.5699	29.8058		0.831464	69.4556	30.2343	25.8512	31.4694	34.8063	32.3313	26.0092	67.0565
chr5	148460078	148461449	+	1372	L1MA9	260	142	62	20	65	109	118	118	126	72	chr5	148442737	148492737	-	SH3TC2	192.951	150.454	97.9445	20.1382	142.561	161.946	151.937	100.909	169.645	57.5451	124.603	0.765085		151.046	137.705	20.1382	57.5451		0.62252	192.951	150.454	97.9445	161.946	151.937	142.561	100.909	169.645
chr9	85683312	85683697	+	386	MLT1E1A	39	66	73	48	49	47	48	50	113	32	chr9	85678043	85728043	-	RASEF	31.9341	34.2313	33.3165	28.9708	39.3405	30.8571	28.4218	17.8737	50.1445	12.1775	30.7268	0.761567		31.7522	35.7862	28.9708	12.1775		0.71265	31.9341	34.2313	33.3165	30.8571	28.4218	39.3405	17.8737	50.1445
chr1	15896123	15896443	-	321	AluSp	158	140	167	98	133	161	170	95	179	92	chr1	15893952	15943952	+	DDI2	81.7049	89.6925	86.7213	94.424	85.5215	97.0612	107.862	58.9522	132.011	43.3842	87.7335	0.75749		92.6084	92.1614	94.424	43.3842		0.985381	81.7049	89.6925	86.7213	97.0612	107.862	85.5215	58.9522	132.011
chr1	241673474	241674390	+	917	L1MD3	107	96	67	66	55	105	84	68	64	76	chr1	241645433	241695433	+	KMO	139.241	78.5652	35.7629	29.3395	50.6288	80.5034	58.9813	59.5378	51.4323	19.7226	60.3715	0.757051		78.6107	53.8663	29.3395	19.7226		0.224807	139.241	78.5652	35.7629	80.5034	58.9813	50.6288	59.5378	51.4323
chr4	53618633	53618937	+	305	AluSp	39	9	26	36	32	26	26	36	47	26	chr4	53617807	53667807	-	ERVMER34-1	59.255	38.3748	42.3203	110.661	92.0245	39.1837	30.9182	73.1433	141.971	32.5798	66.0431	0.755958		42.0104	102.38	110.661	32.5798		0.0919453	59.255	38.3748	42.3203	39.1837	30.9182	92.0245	73.1433	141.971
chr10	60933055	60933689	-	635	MER39B	130	172	99	37	117	154	88	104	97	58	chr10	60886347	60936347	+	PHYHIPL	32.192	48.7262	31.2358	13.5637	41.9632	70.9116	48.4648	15.963	27.8844	16.3523	34.7257	0.739399		46.3061	28.6035	13.5637	16.3523		0.14798	32.192	48.7262	31.2358	70.9116	48.4648	41.9632	15.963	27.8844
chr16	89884404	89884954	+	551	L1MEf	41	58	39	36	10	45	43	22	60	14	chr16	89844906	89894906	+	SPIRE2	19.7708	44.7731	37.4401	31.0906	28.3436	43.7007	36.2123	13.9753	37.5164	6.83773	29.9661	0.733321		36.3794	26.6118	31.0906	6.83773		0.302976	19.7708	44.7731	37.4401	43.7007	36.2123	28.3436	13.9753	37.5164
chr15	51630673	51631187	-	515	MER21A	7596	6436	5935	1312	6225	8740	5662	3388	6728	6352	chr15	51630795	51680795	-	CYP19A1	2981.15	3225.46	2097.52	650.584	2642.38	3227.47	2418.67	1942.23	2477.69	913.578	2257.67	0.732869		2790.05	2354.1	650.584	913.578		0.213494	2981.15	3225.46	2097.52	3227.47	2418.67	2642.38	1942.23	2477.69
chr6	125292595	125292899	-	305	AluSc	47	25	41	25	45	45	47	75	47	26	chr6	125254513	125304513	+	RNF217	272.378	267.877	270.025	121.982	261.764	295.578	312.568	331.941	251.314	95.4646	248.089	0.729999		283.685	281.673	121.982	95.4646		0.945741	272.378	267.877	270.025	295.578	312.568	261.764	331.941	251.314
chr1	24864871	24865204	-	334	AluY	29	20	17	7	34	31	42	10	25	22	chr1	24832566	24882566	+	NCMAP	37.1203	41.4202	33.7957	6.5745	60.9202	45.1701	44.5768	28.4438	38.0946	11.5811	34.7697	0.716717		40.4166	42.4862	6.5745	11.5811		0.851748	37.1203	41.4202	33.7957	45.1701	44.5768	60.9202	28.4438	38.0946
chr19	43257135	43258337	-	1203	MER65-int	669	204	215	49	173	110	171	213	252	194	chr19	43244668	43294668	-	PSG3	62.5788	22.3426	32.5725	37.9877	9.92331	9.60544	17.9914	29.1525	49.6846	32.1498	30.3989	0.702948		29.0181	29.5868	37.9877	32.1498		0.970799	62.5788	22.3426	32.5725	9.60544	17.9914	9.92331	29.1525	49.6846
chr21	39493281	39493705	-	425	LTR9	263	251	272	270	158	212	178	201	224	160	chr21	39443544	39493544	+	DSCR8	13.0802	15.0366	13.4174	13.3333	10.4294	11.3333	11.2482	13.2357	12.3522	2.95423	11.6421	0.702029		12.8232	12.0058	13.3333	2.95423		0.488793	13.0802	15.0366	13.4174	11.3333	11.2482	10.4294	13.2357	12.3522
chr19	53515495	53515821	-	327	AluSp	244	201	178	59	164	152	144	79	210	50	chr19	53496784	53546784	-	ZNF702P	102.951	115.695	107.213	48.0952	99.3865	95.9456	115.438	100.123	115.572	82.3162	98.2736	0.70136		107.449	105.027	48.0952	82.3162		0.727655	102.951	115.695	107.213	95.9456	115.438	99.3865	100.123	115.572
chr19	55568160	55568728	+	569	L1MB7	283	207	222	184	183	165	147	193	233	162	chr19	55537220	55587220	+	EPS8L1	256.905	240.205	178.991	147.22	184.954	161.959	179.426	206.672	233.64	67.5451	185.752	0.70135		203.497	208.422	147.22	67.5451		0.841153	256.905	240.205	178.991	161.959	179.426	184.954	206.672	233.64
chr11	64625654	64625958	-	305	AluSx	72	54	54	68	33	65	42	34	61	40	chr11	64612041	64662041	-	CDC42BPG	39.0831	59.4729	49.5965	65.3149	29.7086	46.5986	44.6341	18.5054	59.5664	15.8946	42.8375	0.692284		47.8771	35.9268	65.3149	15.8946		0.43475	39.0831	59.4729	49.5965	46.5986	44.6341	29.7086	18.5054	59.5664
chr11	64624616	64624924	+	309	AluSx1	63	81	67	120	46	129	72	35	96	70	chr11	64612041	64662041	-	CDC42BPG	39.0831	59.4729	49.5965	65.3149	29.7086	46.5986	44.6341	18.5054	59.5664	15.8946	42.8375	0.683926		47.8771	35.9268	65.3149	15.8946		0.43475	39.0831	59.4729	49.5965	46.5986	44.6341	29.7086	18.5054	59.5664
chr22	37285279	37285603	+	325	AluY	91	30	32	52	38	54	41	33	37	22	chr22	37259674	37309674	+	CSF2RB	184.613	96.53	80.8071	21.4132	51.5644	50.3129	49.6413	52.0801	25.1774	35.215	64.7355	0.678316		92.3809	42.9406	21.4132	35.215		0.119673	184.613	96.53	80.8071	50.3129	49.6413	51.5644	52.0801	25.1774
chr17	9547416	9547721	-	306	AluSq2	65	39	27	14	17	43	32	26	34	24	chr17	9498853	9548853	+	USP43	127.235	100.454	60.1639	93.4255	74.2025	78.9252	74.3329	54.6071	82.2602	62.552	80.8158	0.673733		88.2222	70.3566	93.4255	62.552		0.257907	127.235	100.454	60.1639	78.9252	74.3329	74.2025	54.6071	82.2602
chr16	67441386	67441705	+	320	L2b	76	48	55	19	55	45	43	6	64	10	chr16	67415035	67465035	+	HSD11B2	124.814	135.637	26.7213	25.8525	49.9693	100.83	79.5983	23.775	72.6413	8.55756	64.8396	0.662618		93.52	48.7952	25.8525	8.55756		0.110837	124.814	135.637	26.7213	100.83	79.5983	49.9693	23.775	72.6413
chr19	53071651	53072034	+	384	LTR24	29	36	29	33	37	28	83	37	20	36	chr19	53023525	53073525	+	ZNF701	69.298	54.2753	47.9697	48.8018	74.4172	69.8367	93.5725	48.7365	60.657	49.3343	61.6899	0.661836		66.9904	61.2702	48.8018	49.3343		0.617766	69.298	54.2753	47.9697	69.8367	93.5725	74.4172	48.7365	60.657
chr12	122963620	122963922	-	303	AluSq2	28	47	30	88	29	25	30	23	37	22	chr12	122961808	123011808	+	KNTC1	20.9169	25.593	32.169	59.2627	51.3344	33.8776	25.9397	26.5331	43.4691	10.6241	32.972	0.653573		27.6992	40.4455	59.2627	10.6241		0.216994	20.9169	25.593	32.169	33.8776	25.9397	51.3344	26.5331	43.4691
chr22	37284127	37284717	+	591	L1ME3F	124	58	61	57	52	104	79	76	46	14	chr22	37259674	37309674	+	CSF2RB	184.613	96.53	80.8071	21.4132	51.5644	50.3129	49.6413	52.0801	25.1774	35.215	64.7355	0.650264		92.3809	42.9406	21.4132	35.215		0.119673	184.613	96.53	80.8071	50.3129	49.6413	51.5644	52.0801	25.1774
chr19	55578774	55579119	-	346	L2	38	38	56	58	29	26	25	28	46	24	chr19	55574585	55624585	-	RDH13	46.3467	39.4583	35.4981	54.8848	36.181	33.3333	33.2138	43.2203	50.1445	15.3537	38.7635	0.631285		37.57	43.182	54.8848	15.3537		0.30876	46.3467	39.4583	35.4981	33.3333	33.2138	36.181	43.2203	50.1445
chr5	148448850	148449284	-	435	L2a	71	37	44	13	57	60	91	55	34	38	chr5	148442737	148492737	-	SH3TC2	192.951	150.454	97.9445	20.1382	142.561	161.946	151.937	100.909	169.645	57.5451	124.603	0.630599		151.046	137.705	20.1382	57.5451		0.62252	192.951	150.454	97.9445	161.946	151.937	142.561	100.909	169.645
chr6	28047635	28048132	+	498	LTR10A	19	10	25	48	23	24	16	12	18	36	chr6	27998481	28048481	+	ZNF165	118.997	73.0015	117.654	389.309	151.979	113.741	133.443	134.468	129.711	37.9334	140.024	0.616289		111.368	138.719	389.309	37.9334		0.0663905	118.997	73.0015	117.654	113.741	133.443	151.979	134.468	129.711
chr19	43408238	43409449	+	1212	L1MB3	802	378	446	19	179	246	269	187	419	478	chr19	43383871	43433871	-	PSG1	54.5989	33.8946	41.7402	15.9447	12.1166	29.4966	31.1765	46.5948	66.0972	27.0874	35.8747	0.613191		38.1813	41.6029	15.9447	27.0874		0.851839	54.5989	33.8946	41.7402	29.4966	31.1765	12.1166	46.5948	66.0972
chr5	148450446	148450857	+	412	MER57C2	59	12	8	7	20	27	56	31	17	12	chr5	148442737	148492737	-	SH3TC2	192.951	150.454	97.9445	20.1382	142.561	161.946	151.937	100.909	169.645	57.5451	124.603	0.599869		151.046	137.705	20.1382	57.5451		0.62252	192.951	150.454	97.9445	161.946	151.937	142.561	100.909	169.645
chr12	122996993	122997307	+	315	AluSq	29	14	13	46	18	22	14	19	21	14	chr12	122961808	123011808	+	KNTC1	20.9169	25.593	32.169	59.2627	51.3344	33.8776	25.9397	26.5331	43.4691	10.6241	32.972	0.58971		27.6992	40.4455	59.2627	10.6241		0.216994	20.9169	25.593	32.169	33.8776	25.9397	51.3344	26.5331	43.4691
chr19	53516135	53516438	+	304	AluY	246	205	170	79	128	171	140	71	172	48	chr19	53496784	53546784	-	ZNF702P	102.951	115.695	107.213	48.0952	99.3865	95.9456	115.438	100.123	115.572	82.3162	98.2736	0.585198		107.449	105.027	48.0952	82.3162		0.727655	102.951	115.695	107.213	95.9456	115.438	99.3865	100.123	115.572
chr10	13199652	13199961	-	310	AluY	8	7	7	14	16	10	12	9	15	8	chr10	13153553	13203553	+	MCM10	8.15186	14.8902	16.6078	12.8111	41.2883	20.1497	11.9369	17.5501	15.9921	4.47989	16.3858	0.551512		14.3473	24.9435	12.8111	4.47989		0.323628	8.15186	14.8902	16.6078	20.1497	11.9369	41.2883	17.5501	15.9921
chr11	64309507	64309955	-	449	MER41D	120	109	85	29	46	90	166	81	39	72	chr11	64273097	64323097	+	SLC22A11	574.67	952.562	542.308	415.038	630.475	953.959	843.113	551.71	434.967	129.82	602.862	0.544441		773.323	539.051	415.038	129.82		0.0706705	574.67	952.562	542.308	953.959	843.113	630.475	551.71	434.967
chr19	53397357	53397666	+	310	AluSx1	92	67	63	44	38	39	52	13	66	64	chr19	53360902	53410902	-	ZNF468	363.395	319.766	219.004	170.891	276.396	258.122	208.953	207.319	364.06	171.331	255.924	0.535384		273.848	282.592	170.891	171.331		0.880164	363.395	319.766	219.004	258.122	208.953	276.396	207.319	364.06
chr5	148451168	148451999	+	832	MER21C	136	96	107	12	213	129	212	246	158	68	chr5	148442737	148492737	-	SH3TC2	192.951	150.454	97.9445	20.1382	142.561	161.946	151.937	100.909	169.645	57.5451	124.603	0.535003		151.046	137.705	20.1382	57.5451		0.62252	192.951	150.454	97.9445	161.946	151.937	142.561	100.909	169.645
chr4	153860235	153860585	-	351	AluSc5	111	80	60	24	60	110	48	11	116	110	chr4	153814134	153864134	+	FHDC1	192.077	189.473	131.009	86.9432	118.067	156.354	139.311	77.2419	166.084	65.4785	132.204	0.525155		161.645	120.464	86.9432	65.4785		0.245712	192.077	189.473	131.009	156.354	139.311	118.067	77.2419	166.084
chr6	10440236	10441220	-	985	L1PA4	52	108	89	42	60	121	67	70	97	14	chr6	10412607	10462607	-	TFAP2A	296.977	283.045	250.58	166.482	325.077	280.912	352.769	333.082	257.24	90.1942	263.636	0.518711		292.857	305.133	166.482	90.1942		0.697307	296.977	283.045	250.58	280.912	352.769	325.077	333.082	257.24
chr12	104238895	104239331	+	437	L1MC4	10	10	11	16	15	24	22	24	21	20	chr12	104234975	104284975	-	NT5DC3	47.235	45.7394	39.0416	26.0983	38.8497	50.966	42.9699	102.958	56.5703	51.9417	50.237	0.516858		45.1904	66.1261	26.0983	51.9417		0.387659	47.235	45.7394	39.0416	50.966	42.9699	38.8497	102.958	56.5703
chr5	148445040	148445434	-	395	L2	66	11	23	6	50	34	65	32	18	34	chr5	148442737	148492737	-	SH3TC2	192.951	150.454	97.9445	20.1382	142.561	161.946	151.937	100.909	169.645	57.5451	124.603	0.516163		151.046	137.705	20.1382	57.5451		0.62252	192.951	150.454	97.9445	161.946	151.937	142.561	100.909	169.645
chr15	41130575	41131084	-	510	MLT1G1	134	150	168	134	133	111	142	155	123	94	chr15	41086245	41136245	+	SPINT1	1228.72	1319.55	1105.75	785.822	892.377	980.571	1316.63	842.527	879.461	677.587	1002.9	0.514675		1190.24	871.455	785.822	677.587		0.00700228	1228.72	1319.55	1105.75	980.571	1316.63	892.377	842.527	879.461
chr19	53512555	53514677	+	2123	MER50-int	7630	5149	4284	2901	4264	4881	4471	1804	6076	1680	chr19	53496784	53546784	-	ZNF702P	102.951	115.695	107.213	48.0952	99.3865	95.9456	115.438	100.123	115.572	82.3162	98.2736	0.501174		107.449	105.027	48.0952	82.3162		0.727655	102.951	115.695	107.213	95.9456	115.438	99.3865	100.123	115.572
chr12	133298181	133298488	-	308	AluSq	130	171	193	120	279	250	212	258	230	198	chr12	133264110	133314110	-	POLE	22.0774	38.9458	33.7957	46.8817	75.5828	42.8299	30.5882	38.7519	50.0263	16.2691	39.5749	0.499581		33.6474	54.787	46.8817	16.2691		0.1832	22.0774	38.9458	33.7957	42.8299	30.5882	75.5828	38.7519	50.0263
chr19	53399995	53400411	+	417	MER51C	113	61	49	45	57	49	73	15	69	78	chr19	53360902	53410902	-	ZNF468	363.395	319.766	219.004	170.891	276.396	258.122	208.953	207.319	364.06	171.331	255.924	0.4988		273.848	282.592	170.891	171.331		0.880164	363.395	319.766	219.004	258.122	208.953	276.396	207.319	364.06
chr22	20400073	20400537	-	465	L2b	38	16	21	35	25	27	46	19	32	30	chr22	20398695	20448695	-	PI4KAP1	23.51	25.4466	15.9142	60.2611	22.2239	20.9116	51.2052	37.1032	19.816	31.9279	30.832	0.498651		27.3975	26.3811	60.2611	31.9279		0.905557	23.51	25.4466	15.9142	20.9116	51.2052	22.2239	37.1032	19.816
chr15	51652200	51653005	+	806	HERV17-int	493	359	275	104	603	685	282	246	332	528	chr15	51630795	51680795	-	CYP19A1	2981.15	3225.46	2097.52	650.584	2642.38	3227.47	2418.67	1942.23	2477.69	913.578	2257.67	0.497484		2790.05	2354.1	650.584	913.578		0.213494	2981.15	3225.46	2097.52	3227.47	2418.67	2642.38	1942.23	2477.69
chr19	43407763	43408080	+	318	AluJb	232	123	228	17	80	103	139	79	129	180	chr19	43383871	43433871	-	PSG1	54.5989	33.8946	41.7402	15.9447	12.1166	29.4966	31.1765	46.5948	66.0972	27.0874	35.8747	0.495768		38.1813	41.6029	15.9447	27.0874		0.851839	54.5989	33.8946	41.7402	29.4966	31.1765	12.1166	46.5948	66.0972
chr5	148445435	148445907	-	473	MLT2C2	45	27	34	9	43	21	72	27	34	34	chr5	148442737	148492737	-	SH3TC2	192.951	150.454	97.9445	20.1382	142.561	161.946	151.937	100.909	169.645	57.5451	124.603	0.495668		151.046	137.705	20.1382	57.5451		0.62252	192.951	150.454	97.9445	161.946	151.937	142.561	100.909	169.645
chr6	10458064	10458485	-	422	MLT1D	67	100	100	6	73	131	59	52	87	28	chr6	10412607	10462607	-	TFAP2A	296.977	283.045	250.58	166.482	325.077	280.912	352.769	333.082	257.24	90.1942	263.636	0.47067		292.857	305.133	166.482	90.1942		0.697307	296.977	283.045	250.58	280.912	352.769	325.077	333.082	257.24
chr21	39492309	39492672	-	364	MLT2C1	47	39	36	97	38	16	15	25	32	10	chr21	39443544	39493544	+	DSCR8	13.0802	15.0366	13.4174	13.3333	10.4294	11.3333	11.2482	13.2357	12.3522	2.95423	11.6421	0.467578		12.8232	12.0058	13.3333	2.95423		0.488793	13.0802	15.0366	13.4174	11.3333	11.2482	10.4294	13.2357	12.3522
chr16	11929619	11930188	+	570	LTR14B	42	63	66	68	42	68	47	47	86	60	chr16	11922689	11972689	-	BCAR4	42.3496	54.5974	32.976	26.0369	18.5736	43.3605	35.3802	9.89214	45.9396	24.6602	33.3766	0.451537		41.7327	24.8018	26.0369	24.6602		0.254677	42.3496	54.5974	32.976	43.3605	35.3802	18.5736	9.89214	45.9396
chr6	30253099	30254439	-	1341	L1MA1	153	183	166	126	100	124	118	130	170	100	chr6	30244620	30294620	+	TRIM39	18.4957	15.6369	14.1362	15.2535	14.0798	16.8571	17.8479	18.5824	19.5138	7.96117	15.8364	0.448252		16.5948	17.392	15.2535	7.96117		0.696723	18.4957	15.6369	14.1362	16.8571	17.8479	14.0798	18.5824	19.5138
chr6	30629717	30630207	-	491	L3	46	39	45	60	20	39	33	16	33	54	chr6	30585084	30635084	-	PPP1R10	169.914	162.533	128.184	265.1	129.08	147.932	142.539	109.353	117.858	72.4965	144.499	0.445698		150.221	118.764	265.1	72.4965		0.015207	169.914	162.533	128.184	147.932	142.539	129.08	109.353	117.858
chr12	122969265	122969647	+	383	L2a	32	19	25	46	26	51	24	46	59	24	chr12	122961808	123011808	+	KNTC1	20.9169	25.593	32.169	59.2627	51.3344	33.8776	25.9397	26.5331	43.4691	10.6241	32.972	0.436547		27.6992	40.4455	59.2627	10.6241		0.216994	20.9169	25.593	32.169	33.8776	25.9397	51.3344	26.5331	43.4691
chr5	74329479	74329864	-	386	L1PA8	22	5	7	15	19	17	16	20	17	16	chr5	74326724	74376724	-	GCNT4	74.5559	47.5988	69.1929	55.7296	78.865	75.3061	76.6714	51.8336	78.2523	57.7947	66.5801	0.413465		68.665	69.6503	55.7296	57.7947		0.929864	74.5559	47.5988	69.1929	75.3061	76.6714	78.865	51.8336	78.2523
chr9	75125953	75126276	-	324	AluSx	15	4	10	5	10	10	32	7	7	32	chr9	75086716	75136716	+	TMC1	34.0115	14.6706	14.3253	7.95699	11.6564	13.619	17.4462	11.8182	11.2089	19.0846	15.5798	0.412908		18.8145	11.5612	7.95699	19.0846		0.133009	34.0115	14.6706	14.3253	13.619	17.4462	11.6564	11.8182	11.2089
chr12	52632663	52633249	-	587	LTR71B	451	136	927	181	910	778	472	366	399	192	chr12	52585784	52635784	-	KRT80	28.0086	82.6208	97.4275	69.3856	67.1779	79.8639	93.2855	59.4145	35.23	18.7517	63.1166	0.407052		76.2413	53.9408	69.3856	18.7517		0.207253	28.0086	82.6208	97.4275	79.8639	93.2855	67.1779	59.4145	35.23
chr19	11893645	11894870	+	1226	L1MA4A	131	302	215	113	126	159	208	245	124	94	chr19	11849760	11899760	-	ZNF823	24.384	33.2211	26.116	37.3272	31.5798	30.0272	31.9943	39.8459	31.3009	20.9293	30.6726	0.406637		29.1485	34.2422	37.3272	20.9293		0.204909	24.384	33.2211	26.116	30.0272	31.9943	31.5798	39.8459	31.3009
chr6	30250654	30251052	-	399	MSTA	19	29	18	21	6	12	24	17	17	10	chr6	30244620	30294620	+	TRIM39	18.4957	15.6369	14.1362	15.2535	14.0798	16.8571	17.8479	18.5824	19.5138	7.96117	15.8364	0.40427		16.5948	17.392	15.2535	7.96117		0.696723	18.4957	15.6369	14.1362	16.8571	17.8479	14.0798	18.5824	19.5138
chr5	74333408	74333729	+	322	AluSx	18	12	10	19	29	11	28	15	14	14	chr5	74326724	74376724	-	GCNT4	74.5559	47.5988	69.1929	55.7296	78.865	75.3061	76.6714	51.8336	78.2523	57.7947	66.5801	0.399603		68.665	69.6503	55.7296	57.7947		0.929864	74.5559	47.5988	69.1929	75.3061	76.6714	78.865	51.8336	78.2523
chr19	55550619	55550927	+	309	AluSx1	134	166	147	201	136	130	157	235	246	114	chr19	55537220	55587220	+	EPS8L1	256.905	240.205	178.991	147.22	184.954	161.959	179.426	206.672	233.64	67.5451	185.752	0.394825		203.497	208.422	147.22	67.5451		0.841153	256.905	240.205	178.991	161.959	179.426	184.954	206.672	233.64
chr17	38439491	38439798	-	308	AluJr	23	22	25	43	33	26	34	44	23	28	chr17	38394145	38444145	+	CDC6	22.6648	27.2767	31.5259	39.7849	70.8896	35.483	24.5768	42.5732	33.7714	11.2205	33.9767	0.391924		28.3054	49.078	39.7849	11.2205		0.20073	22.6648	27.2767	31.5259	35.483	24.5768	70.8896	42.5732	33.7714
chr19	53398782	53399090	+	309	AluSq10	85	43	61	32	29	37	44	17	42	52	chr19	53360902	53410902	-	ZNF468	363.395	319.766	219.004	170.891	276.396	258.122	208.953	207.319	364.06	171.331	255.924	0.390518		273.848	282.592	170.891	171.331		0.880164	363.395	319.766	219.004	258.122	208.953	276.396	207.319	364.06
chr19	55588951	55589254	-	304	AluSc	23	33	19	29	20	22	22	12	30	20	chr19	55574585	55624585	-	RDH13	46.3467	39.4583	35.4981	54.8848	36.181	33.3333	33.2138	43.2203	50.1445	15.3537	38.7635	0.386566		37.57	43.182	54.8848	15.3537		0.30876	46.3467	39.4583	35.4981	33.3333	33.2138	36.181	43.2203	50.1445
chr19	53381491	53381801	-	311	AluY	90	91	89	43	63	75	99	68	77	74	chr19	53360902	53410902	-	ZNF468	363.395	319.766	219.004	170.891	276.396	258.122	208.953	207.319	364.06	171.331	255.924	0.379233		273.848	282.592	170.891	171.331		0.880164	363.395	319.766	219.004	258.122	208.953	276.396	207.319	364.06
chr15	74662839	74663175	-	337	MLT1J	17	40	17	7	39	21	24	24	17	28	chr15	74658553	74708553	-	CYP11A1	177.493	238.887	96.0025	98.9862	182.883	205.061	146.313	92.0493	222.654	72.7046	153.303	0.36139		172.751	165.862	98.9862	72.7046		0.888341	177.493	238.887	96.0025	205.061	146.313	182.883	92.0493	222.654
chr8	95649518	95649964	-	447	L1MC4	28	25	37	32	22	15	22	40	30	22	chr8	95603363	95653363	+	ESRP1	92.149	76.0615	78.966	114.9	78.635	72.7075	83.8594	81.4176	125.637	62.5243	86.6858	0.360554		80.7487	95.23	114.9	62.5243		0.443425	92.149	76.0615	78.966	72.7075	83.8594	78.635	81.4176	125.637
chr19	53386871	53387173	+	303	AluSg4	33	19	25	11	27	25	37	12	21	18	chr19	53360902	53410902	-	ZNF468	363.395	319.766	219.004	170.891	276.396	258.122	208.953	207.319	364.06	171.331	255.924	0.351932		273.848	282.592	170.891	171.331		0.880164	363.395	319.766	219.004	258.122	208.953	276.396	207.319	364.06
chr19	53510505	53510925	+	421	LTR43	383	257	224	190	223	262	217	90	305	152	chr19	53496784	53546784	-	ZNF702P	102.951	115.695	107.213	48.0952	99.3865	95.9456	115.438	100.123	115.572	82.3162	98.2736	0.344561		107.449	105.027	48.0952	82.3162		0.727655	102.951	115.695	107.213	95.9456	115.438	99.3865	100.123	115.572
chr19	55600734	55601362	+	629	L2a	227	269	186	112	110	157	209	154	270	106	chr19	55574585	55624585	-	RDH13	46.3467	39.4583	35.4981	54.8848	36.181	33.3333	33.2138	43.2203	50.1445	15.3537	38.7635	0.336086		37.57	43.182	54.8848	15.3537		0.30876	46.3467	39.4583	35.4981	33.3333	33.2138	36.181	43.2203	50.1445
chr12	52634132	52634438	+	307	AluSx1	81	34	181	22	209	155	77	114	86	46	chr12	52585784	52635784	-	KRT80	28.0086	82.6208	97.4275	69.3856	67.1779	79.8639	93.2855	59.4145	35.23	18.7517	63.1166	0.323937		76.2413	53.9408	69.3856	18.7517		0.207253	28.0086	82.6208	97.4275	79.8639	93.2855	67.1779	59.4145	35.23
chr11	64309196	64309506	+	311	AluSz	46	40	24	15	15	18	61	10	17	30	chr11	64273097	64323097	+	SLC22A11	574.67	952.562	542.308	415.038	630.475	953.959	843.113	551.71	434.967	129.82	602.862	0.319467		773.323	539.051	415.038	129.82		0.0706705	574.67	952.562	542.308	953.959	843.113	630.475	551.71	434.967
chr15	51656012	51656583	-	572	L1MEc	67	45	17	8	66	29	37	27	18	58	chr15	51630795	51680795	-	CYP19A1	2981.15	3225.46	2097.52	650.584	2642.38	3227.47	2418.67	1942.23	2477.69	913.578	2257.67	0.315592		2790.05	2354.1	650.584	913.578		0.213494	2981.15	3225.46	2097.52	3227.47	2418.67	2642.38	1942.23	2477.69
chr19	43757753	43758149	+	397	LTR16B2	32	39	19	109	87	11	31	238	445	398	chr19	43709926	43759926	-	PSG4	155.43	18.6969	51.3115	21.1674	16.1196	30.7755	56.0545	52.7581	129.658	54.4244	58.6396	0.314493		62.4536	66.1787	21.1674	54.4244		0.932383	155.43	18.6969	51.3115	30.7755	56.0545	16.1196	52.7581	129.658
chr6	122776353	122776799	+	447	MLT2A1	21	15	21	41	43	40	21	16	33	22	chr6	122743061	122793061	+	PKIB	46.1318	68.4041	46.9483	158.833	38.4816	33.5374	40.4448	34.376	36.8463	31.6644	53.5667	0.314082		47.0933	36.5679	158.833	31.6644		0.146977	46.1318	68.4041	46.9483	33.5374	40.4448	38.4816	34.376	36.8463
chr6	122775860	122776300	+	441	HERVL-int	21	9	25	40	29	27	41	20	39	10	chr6	122743061	122793061	+	PKIB	46.1318	68.4041	46.9483	158.833	38.4816	33.5374	40.4448	34.376	36.8463	31.6644	53.5667	0.312005		47.0933	36.5679	158.833	31.6644		0.146977	46.1318	68.4041	46.9483	33.5374	40.4448	38.4816	34.376	36.8463
chr15	41128181	41128690	-	510	MLT1F2	46	44	57	66	23	50	37	21	21	24	chr15	41086245	41136245	+	SPINT1	1228.72	1319.55	1105.75	785.822	892.377	980.571	1316.63	842.527	879.461	677.587	1002.9	0.301066		1190.24	871.455	785.822	677.587		0.00700228	1228.72	1319.55	1105.75	980.571	1316.63	892.377	842.527	879.461
chr22	37584878	37585520	-	643	MER41B	53	20	22	30	21	22	57	22	32	30	chr22	37584330	37634330	-	C1QTNF6	96.3467	85.6515	103.026	18.9555	48.1748	76.7483	96.2984	59.6302	59.9212	16.5049	66.1258	0.300595		91.6143	55.9087	18.9555	16.5049		0.00114663	96.3467	85.6515	103.026	76.7483	96.2984	48.1748	59.6302	59.9212
chr16	89875976	89876284	+	309	AluSp	6	13	12	6	16	8	23	14	12	6	chr16	89844906	89894906	+	SPIRE2	19.7708	44.7731	37.4401	31.0906	28.3436	43.7007	36.2123	13.9753	37.5164	6.83773	29.9661	0.295202		36.3794	26.6118	31.0906	6.83773		0.302976	19.7708	44.7731	37.4401	43.7007	36.2123	28.3436	13.9753	37.5164
chr5	148450027	148450436	-	410	LTR23	49	34	35	14	46	35	53	63	15	36	chr5	148442737	148492737	-	SH3TC2	192.951	150.454	97.9445	20.1382	142.561	161.946	151.937	100.909	169.645	57.5451	124.603	0.287266		151.046	137.705	20.1382	57.5451		0.62252	192.951	150.454	97.9445	161.946	151.937	142.561	100.909	169.645
chr10	13161071	13161972	-	902	L1MB5	47	79	82	43	60	38	46	42	51	34	chr10	13153553	13203553	+	MCM10	8.15186	14.8902	16.6078	12.8111	41.2883	20.1497	11.9369	17.5501	15.9921	4.47989	16.3858	0.282887		14.3473	24.9435	12.8111	4.47989		0.323628	8.15186	14.8902	16.6078	20.1497	11.9369	41.2883	17.5501	15.9921
chr19	53380427	53381011	-	585	MER4A	279	252	196	153	130	187	229	132	209	284	chr19	53360902	53410902	-	ZNF468	363.395	319.766	219.004	170.891	276.396	258.122	208.953	207.319	364.06	171.331	255.924	0.277991		273.848	282.592	170.891	171.331		0.880164	363.395	319.766	219.004	258.122	208.953	276.396	207.319	364.06
chr15	69704480	69704943	+	464	L1MC	47	49	32	23	36	58	30	50	32	16	chr15	69656584	69706584	+	KIF23	36.1318	55.5637	62.1311	74.8233	108.543	63.3469	41.0187	84.5763	72.5624	12.9542	61.1651	0.275419		51.6384	88.5605	74.8233	12.9542		0.0506264	36.1318	55.5637	62.1311	63.3469	41.0187	108.543	84.5763	72.5624
chr19	53364300	53364751	+	452	L1M3	73	48	30	53	29	34	44	20	30	42	chr19	53360902	53410902	-	ZNF468	363.395	319.766	219.004	170.891	276.396	258.122	208.953	207.319	364.06	171.331	255.924	0.260545		273.848	282.592	170.891	171.331		0.880164	363.395	319.766	219.004	258.122	208.953	276.396	207.319	364.06
chr11	65543360	65543661	-	302	AluSx1	200	154	178	77	87	155	117	49	187	336	chr11	65504504	65554504	+	OVOL1	190	198.287	86.6709	122.427	93.6196	169.823	78.6083	37.0878	126.347	93.6616	119.653	0.252944		144.678	85.6848	122.427	93.6616		0.165286	190	198.287	86.6709	169.823	78.6083	93.6196	37.0878	126.347
chr15	69698926	69699227	+	302	AluJr	8	10	15	4	14	18	6	9	12	10	chr15	69656584	69706584	+	KIF23	36.1318	55.5637	62.1311	74.8233	108.543	63.3469	41.0187	84.5763	72.5624	12.9542	61.1651	0.252885		51.6384	88.5605	74.8233	12.9542		0.0506264	36.1318	55.5637	62.1311	63.3469	41.0187	108.543	84.5763	72.5624
chr22	37585521	37591507	-	5987	MER41-int	349	153	274	191	176	188	324	91	368	280	chr22	37584330	37634330	-	C1QTNF6	96.3467	85.6515	103.026	18.9555	48.1748	76.7483	96.2984	59.6302	59.9212	16.5049	66.1258	0.249338		91.6143	55.9087	18.9555	16.5049		0.00114663	96.3467	85.6515	103.026	76.7483	96.2984	48.1748	59.6302	59.9212
chr1	241674395	241674722	+	328	MLT1A0	24	13	11	31	15	24	20	10	12	14	chr1	241645433	241695433	+	KMO	139.241	78.5652	35.7629	29.3395	50.6288	80.5034	58.9813	59.5378	51.4323	19.7226	60.3715	0.244079		78.6107	53.8663	29.3395	19.7226		0.224807	139.241	78.5652	35.7629	80.5034	58.9813	50.6288	59.5378	51.4323
chr17	43543526	43544449	+	924	L1ME3	56	34	44	18	110	95	59	74	37	36	chr17	43503012	43553012	-	ARHGAP27	41.1032	71.6545	73.14	66.0676	82.6687	79.619	68.9383	64.6687	89.7635	60.7906	69.8414	0.240617		66.891	79.0336	66.0676	60.7906		0.280706	41.1032	71.6545	73.14	79.619	68.9383	82.6687	64.6687	89.7635
chr19	53059555	53059876	-	322	AluSx	75	88	85	50	57	82	99	71	91	92	chr19	53023525	53073525	+	ZNF701	69.298	54.2753	47.9697	48.8018	74.4172	69.8367	93.5725	48.7365	60.657	49.3343	61.6899	0.237323		66.9904	61.2702	48.8018	49.3343		0.617766	69.298	54.2753	47.9697	69.8367	93.5725	74.4172	48.7365	60.657
chr15	51654711	51655400	-	690	L2a	87	30	18	20	99	49	44	28	36	72	chr15	51630795	51680795	-	CYP19A1	2981.15	3225.46	2097.52	650.584	2642.38	3227.47	2418.67	1942.23	2477.69	913.578	2257.67	0.228142		2790.05	2354.1	650.584	913.578		0.213494	2981.15	3225.46	2097.52	3227.47	2418.67	2642.38	1942.23	2477.69
chr19	53380082	53380382	+	301	AluJb	69	65	59	28	45	54	85	20	38	52	chr19	53360902	53410902	-	ZNF468	363.395	319.766	219.004	170.891	276.396	258.122	208.953	207.319	364.06	171.331	255.924	0.217044		273.848	282.592	170.891	171.331		0.880164	363.395	319.766	219.004	258.122	208.953	276.396	207.319	364.06
chr9	213376	213701	-	326	MER33	29	14	33	17	20	34	35	17	26	8	chr9	164864	214864	+	DOCK8	166.633	182.884	144.868	305.684	145.966	182.952	194.146	108.844	209.409	80.3329	172.172	0.217038		174.297	154.74	305.684	80.3329		0.579373	166.633	182.884	144.868	182.952	194.146	145.966	108.844	209.409
chr15	69704945	69705649	-	705	MER39	92	62	124	67	95	119	61	75	60	64	chr15	69656584	69706584	+	KIF23	36.1318	55.5637	62.1311	74.8233	108.543	63.3469	41.0187	84.5763	72.5624	12.9542	61.1651	0.215867		51.6384	88.5605	74.8233	12.9542		0.0506264	36.1318	55.5637	62.1311	63.3469	41.0187	108.543	84.5763	72.5624
chr19	53383320	53383625	+	306	AluSc8	119	106	107	82	84	78	104	71	106	130	chr19	53360902	53410902	-	ZNF468	363.395	319.766	219.004	170.891	276.396	258.122	208.953	207.319	364.06	171.331	255.924	0.21118		273.848	282.592	170.891	171.331		0.880164	363.395	319.766	219.004	258.122	208.953	276.396	207.319	364.06
chr19	55578774	55579119	-	346	L2	38	38	56	58	29	26	25	28	46	24	chr19	55537220	55587220	+	EPS8L1	256.905	240.205	178.991	147.22	184.954	161.959	179.426	206.672	233.64	67.5451	185.752	0.20912		203.497	208.422	147.22	67.5451		0.841153	256.905	240.205	178.991	161.959	179.426	184.954	206.672	233.64
chr5	74335463	74335942	+	480	L2a	27	10	11	21	17	19	23	13	27	40	chr5	74326724	74376724	-	GCNT4	74.5559	47.5988	69.1929	55.7296	78.865	75.3061	76.6714	51.8336	78.2523	57.7947	66.5801	0.208323		68.665	69.6503	55.7296	57.7947		0.929864	74.5559	47.5988	69.1929	75.3061	76.6714	78.865	51.8336	78.2523
chr19	55560211	55560592	+	382	MLT1C	27	6	10	13	10	19	22	13	20	14	chr19	55537220	55587220	+	EPS8L1	256.905	240.205	178.991	147.22	184.954	161.959	179.426	206.672	233.64	67.5451	185.752	0.207061		203.497	208.422	147.22	67.5451		0.841153	256.905	240.205	178.991	161.959	179.426	184.954	206.672	233.64
chr11	65544835	65545170	+	336	MSTD	263	319	384	135	174	333	195	96	426	604	chr11	65504504	65554504	+	OVOL1	190	198.287	86.6709	122.427	93.6196	169.823	78.6083	37.0878	126.347	93.6616	119.653	0.202617		144.678	85.6848	122.427	93.6616		0.165286	190	198.287	86.6709	169.823	78.6083	93.6196	37.0878	126.347
chr11	65540513	65540992	-	480	MER49	87	136	90	68	85	140	76	86	178	210	chr11	65504504	65554504	+	OVOL1	190	198.287	86.6709	122.427	93.6196	169.823	78.6083	37.0878	126.347	93.6616	119.653	0.191887		144.678	85.6848	122.427	93.6616		0.165286	190	198.287	86.6709	169.823	78.6083	93.6196	37.0878	126.347
chr19	53518261	53518819	+	559	MER66-int	3554	3541	1938	1391	2586	3280	26465	63314	2677	666	chr19	53496784	53546784	-	ZNF702P	102.951	115.695	107.213	48.0952	99.3865	95.9456	115.438	100.123	115.572	82.3162	98.2736	0.170998		107.449	105.027	48.0952	82.3162		0.727655	102.951	115.695	107.213	95.9456	115.438	99.3865	100.123	115.572
chr15	69694652	69694954	-	303	AluY	14	27	23	17	12	26	13	24	20	14	chr15	69656584	69706584	+	KIF23	36.1318	55.5637	62.1311	74.8233	108.543	63.3469	41.0187	84.5763	72.5624	12.9542	61.1651	0.167002		51.6384	88.5605	74.8233	12.9542		0.0506264	36.1318	55.5637	62.1311	63.3469	41.0187	108.543	84.5763	72.5624
chr19	53069416	53069718	-	303	AluSq2	36	29	36	27	27	50	48	52	40	46	chr19	53023525	53073525	+	ZNF701	69.298	54.2753	47.9697	48.8018	74.4172	69.8367	93.5725	48.7365	60.657	49.3343	61.6899	0.16584		66.9904	61.2702	48.8018	49.3343		0.617766	69.298	54.2753	47.9697	69.8367	93.5725	74.4172	48.7365	60.657
chr19	53060215	53060521	-	307	AluSg	37	36	59	25	36	53	39	17	41	42	chr19	53023525	53073525	+	ZNF701	69.298	54.2753	47.9697	48.8018	74.4172	69.8367	93.5725	48.7365	60.657	49.3343	61.6899	0.143923		66.9904	61.2702	48.8018	49.3343		0.617766	69.298	54.2753	47.9697	69.8367	93.5725	74.4172	48.7365	60.657
chr15	74685929	74686357	+	429	L2a	59	82	42	15	29	53	23	35	38	90	chr15	74658553	74708553	-	CYP11A1	177.493	238.887	96.0025	98.9862	182.883	205.061	146.313	92.0493	222.654	72.7046	153.303	0.142512		172.751	165.862	98.9862	72.7046		0.888341	177.493	238.887	96.0025	205.061	146.313	182.883	92.0493	222.654
chr18	28660459	28660835	+	377	MSTA	10	14	17	35	10	26	10	18	6	12	chr18	28622781	28672781	-	DSC3	387.249	271.113	339.269	258.187	154.356	195.007	222.74	278.243	185.677	83.3981	237.524	0.129023		283.076	206.092	258.187	83.3981		0.193721	387.249	271.113	339.269	195.007	222.74	154.356	278.243	185.677
chr15	69700087	69700414	-	328	L2a	28	34	40	19	31	32	25	15	37	20	chr15	69656584	69706584	+	KIF23	36.1318	55.5637	62.1311	74.8233	108.543	63.3469	41.0187	84.5763	72.5624	12.9542	61.1651	0.125773		51.6384	88.5605	74.8233	12.9542		0.0506264	36.1318	55.5637	62.1311	63.3469	41.0187	108.543	84.5763	72.5624
chr19	53068585	53069242	+	658	MER4A	100	68	95	62	70	89	111	75	123	144	chr19	53023525	53073525	+	ZNF701	69.298	54.2753	47.9697	48.8018	74.4172	69.8367	93.5725	48.7365	60.657	49.3343	61.6899	0.120236		66.9904	61.2702	48.8018	49.3343		0.617766	69.298	54.2753	47.9697	69.8367	93.5725	74.4172	48.7365	60.657
chr15	69695576	69695891	-	316	L1MB8	65	102	88	62	76	125	93	98	100	76	chr15	69656584	69706584	+	KIF23	36.1318	55.5637	62.1311	74.8233	108.543	63.3469	41.0187	84.5763	72.5624	12.9542	61.1651	0.108202		51.6384	88.5605	74.8233	12.9542		0.0506264	36.1318	55.5637	62.1311	63.3469	41.0187	108.543	84.5763	72.5624
chr6	122759521	122760126	+	606	L1PA14	33	37	54	50	41	52	41	68	51	20	chr6	122743061	122793061	+	PKIB	46.1318	68.4041	46.9483	158.833	38.4816	33.5374	40.4448	34.376	36.8463	31.6644	53.5667	0.0904803		47.0933	36.5679	158.833	31.6644		0.146977	46.1318	68.4041	46.9483	33.5374	40.4448	38.4816	34.376	36.8463
chr7	30060070	30060378	-	309	MER44A	32	22	18	39	10	15	20	15	27	12	chr7	30017976	30067976	+	PLEKHA8	37.7507	39.1508	51.2484	28.5253	37.4233	46.7755	51.4491	20.1541	50.8016	18.6963	38.1975	0.0836414		45.2749	36.1263	28.5253	18.6963		0.414093	37.7507	39.1508	51.2484	46.7755	51.4491	37.4233	20.1541	50.8016
chr12	133298830	133299133	-	304	AluSg	149	183	231	135	220	232	216	312	257	236	chr12	133264110	133314110	-	POLE	22.0774	38.9458	33.7957	46.8817	75.5828	42.8299	30.5882	38.7519	50.0263	16.2691	39.5749	0.0778474		33.6474	54.787	46.8817	16.2691		0.1832	22.0774	38.9458	33.7957	42.8299	30.5882	75.5828	38.7519	50.0263
chr19	53366570	53366881	+	312	AluSg	35	38	25	28	19	37	26	24	28	44	chr19	53360902	53410902	-	ZNF468	363.395	319.766	219.004	170.891	276.396	258.122	208.953	207.319	364.06	171.331	255.924	0.0534526		273.848	282.592	170.891	171.331		0.880164	363.395	319.766	219.004	258.122	208.953	276.396	207.319	364.06
chr5	74340938	74341452	-	515	L1MB3	30	29	29	30	72	36	24	32	25	70	chr5	74326724	74376724	-	GCNT4	74.5559	47.5988	69.1929	55.7296	78.865	75.3061	76.6714	51.8336	78.2523	57.7947	66.5801	0.0437726		68.665	69.6503	55.7296	57.7947		0.929864	74.5559	47.5988	69.1929	75.3061	76.6714	78.865	51.8336	78.2523
chr6	168728815	168729158	+	344	L1M5	17	7	14	5	18	12	7	7	8	22	chr6	168720402	168770402	-	DACT2	239.599	282.679	210.845	87.4347	261.242	333.973	257.073	107.504	260.723	124.341	216.541	0.0437365		264.834	209.823	87.4347	124.341		0.400542	239.599	282.679	210.845	333.973	257.073	261.242	107.504	260.723
chrX	152859041	152859350	+	310	L1MD2	12	11	12	9	21	33	16	12	19	10	chrX	152857896	152907896	+	DUSP9	15.043	124.114	151.765	402.212	125.583	194.68	186.298	50.6009	60.8936	31.3176	134.251	0.0400028		134.38	79.0258	402.212	31.3176		0.215674	15.043	124.114	151.765	194.68	186.298	125.583	50.6009	60.8936
chr19	53394635	53395031	-	397	L2a	38	59	57	14	47	36	69	18	31	52	chr19	53360902	53410902	-	ZNF468	363.395	319.766	219.004	170.891	276.396	258.122	208.953	207.319	364.06	171.331	255.924	0.036805		273.848	282.592	170.891	171.331		0.880164	363.395	319.766	219.004	258.122	208.953	276.396	207.319	364.06
chrX	100648515	100648993	+	479	L1MC3	39	88	92	47	101	82	103	189	72	116	chrX	100613120	100663120	+	HNRNPH2	141.046	146.413	115.019	117.404	173.313	164.558	178.666	145.794	141.104	75.5062	139.882	0.0353841		149.14	153.403	117.404	75.5062		0.783329	141.046	146.413	115.019	164.558	178.666	173.313	145.794	141.104
chrX	100648135	100648509	+	375	L1MA1	52	36	50	33	82	65	63	70	50	84	chrX	100613120	100663120	+	HNRNPH2	141.046	146.413	115.019	117.404	173.313	164.558	178.666	145.794	141.104	75.5062	139.882	0.0343545		149.14	153.403	117.404	75.5062		0.783329	141.046	146.413	115.019	164.558	178.666	173.313	145.794	141.104
chr6	30265851	30268729	-	2879	L1PA15	83	68	51	55	64	74	68	119	54	88	chr6	30244620	30294620	+	TRIM39	18.4957	15.6369	14.1362	15.2535	14.0798	16.8571	17.8479	18.5824	19.5138	7.96117	15.8364	0.0333929		16.5948	17.392	15.2535	7.96117		0.696723	18.4957	15.6369	14.1362	16.8571	17.8479	14.0798	18.5824	19.5138
chr19	53401778	53402250	-	473	LTR2B	24	42	23	57	21	25	13	18	28	16	chr19	53360902	53410902	-	ZNF468	363.395	319.766	219.004	170.891	276.396	258.122	208.953	207.319	364.06	171.331	255.924	0.0272845		273.848	282.592	170.891	171.331		0.880164	363.395	319.766	219.004	258.122	208.953	276.396	207.319	364.06
chr15	74685560	74685919	-	360	MLT1I	25	64	54	12	23	42	28	28	33	66	chr15	74658553	74708553	-	CYP11A1	177.493	238.887	96.0025	98.9862	182.883	205.061	146.313	92.0493	222.654	72.7046	153.303	0.0249388		172.751	165.862	98.9862	72.7046		0.888341	177.493	238.887	96.0025	205.061	146.313	182.883	92.0493	222.654
chrX	100649036	100649339	+	304	AluSq2	16	30	32	15	51	24	42	71	27	52	chrX	100613120	100663120	+	HNRNPH2	141.046	146.413	115.019	117.404	173.313	164.558	178.666	145.794	141.104	75.5062	139.882	0.0228087		149.14	153.403	117.404	75.5062		0.783329	141.046	146.413	115.019	164.558	178.666	173.313	145.794	141.104
chr15	40984411	40984732	+	322	MER1B	32	27	26	13	38	44	52	25	46	28	chr15	40937326	40987326	+	RAD51	8.10888	14.9341	15.2585	20.1843	37.1012	16.9932	13.9742	21.5716	16.1235	6.00555	17.0255	0.0218209		13.8538	24.9321	20.1843	6.00555		0.215377	8.10888	14.9341	15.2585	16.9932	13.9742	37.1012	21.5716	16.1235
chr6	30251053	30252681	-	1629	MSTA-int	94	146	113	74	68	86	82	62	123	92	chr6	30244620	30294620	+	TRIM39	18.4957	15.6369	14.1362	15.2535	14.0798	16.8571	17.8479	18.5824	19.5138	7.96117	15.8364	0.0212263		16.5948	17.392	15.2535	7.96117		0.696723	18.4957	15.6369	14.1362	16.8571	17.8479	14.0798	18.5824	19.5138
chr5	179288965	179289273	+	309	MER44A	97	104	100	146	56	113	141	163	198	110	chr5	179285840	179335840	-	C5orf45	68.1519	66.0029	39.1929	97.9877	48.9877	66.3265	63.6442	51.1402	37.7924	30.8877	57.0114	0.016795		60.6637	45.9734	97.9877	30.8877		0.0747861	68.1519	66.0029	39.1929	66.3265	63.6442	48.9877	51.1402	37.7924
chr19	53061950	53062914	+	965	LTR5_Hs	162	122	192	101	116	133	189	113	197	260	chr19	53023525	53073525	+	ZNF701	69.298	54.2753	47.9697	48.8018	74.4172	69.8367	93.5725	48.7365	60.657	49.3343	61.6899	0.0143222		66.9904	61.2702	48.8018	49.3343		0.617766	69.298	54.2753	47.9697	69.8367	93.5725	74.4172	48.7365	60.657
chr19	53389907	53390213	+	307	AluSz	14	6	6	6	17	16	22	4	7	12	chr19	53360902	53410902	-	ZNF468	363.395	319.766	219.004	170.891	276.396	258.122	208.953	207.319	364.06	171.331	255.924	0.0133198		273.848	282.592	170.891	171.331		0.880164	363.395	319.766	219.004	258.122	208.953	276.396	207.319	364.06
chr6	122759062	122759466	+	405	MSTA	12	19	20	35	25	27	25	74	43	14	chr6	122743061	122793061	+	PKIB	46.1318	68.4041	46.9483	158.833	38.4816	33.5374	40.4448	34.376	36.8463	31.6644	53.5667	0.00838988		47.0933	36.5679	158.833	31.6644		0.146977	46.1318	68.4041	46.9483	33.5374	40.4448	38.4816	34.376	36.8463
chr15	40980938	40981424	+	487	L1M1	74	70	72	45	77	74	92	58	51	62	chr15	40937326	40987326	+	RAD51	8.10888	14.9341	15.2585	20.1843	37.1012	16.9932	13.9742	21.5716	16.1235	6.00555	17.0255	0.0055493		13.8538	24.9321	20.1843	6.00555		0.215377	8.10888	14.9341	15.2585	16.9932	13.9742	37.1012	21.5716	16.1235
chr9	75134230	75134546	+	317	AluSz	7	6	6	10	11	11	7	10	11	28	chr9	75086716	75136716	+	TMC1	34.0115	14.6706	14.3253	7.95699	11.6564	13.619	17.4462	11.8182	11.2089	19.0846	15.5798	0.0014184		18.8145	11.5612	7.95699	19.0846		0.133009	34.0115	14.6706	14.3253	13.619	17.4462	11.6564	11.8182	11.2089
chr15	74663176	74663625	+	450	MER51E	29	21	10	11	21	16	21	23	12	26	chr15	74658553	74708553	-	CYP11A1	177.493	238.887	96.0025	98.9862	182.883	205.061	146.313	92.0493	222.654	72.7046	153.303	-0.0117406		172.751	165.862	98.9862	72.7046		0.888341	177.493	238.887	96.0025	205.061	146.313	182.883	92.0493	222.654
chr4	189030420	189030726	-	307	AluJb	44	39	29	85	92	49	56	21	47	24	chr4	189026408	189076408	-	TRIML2	65	41.6105	32.3455	33.6098	41.365	24.3673	38.2783	53.3282	58.1472	18.5021	40.6554	-0.012939		40.3203	50.9468	33.6098	18.5021		0.255725	65	41.6105	32.3455	24.3673	38.2783	41.365	53.3282	58.1472
chr5	74326552	74326868	+	317	L1MC4a	21	7	14	16	13	12	32	34	18	24	chr5	74326724	74376724	-	GCNT4	74.5559	47.5988	69.1929	55.7296	78.865	75.3061	76.6714	51.8336	78.2523	57.7947	66.5801	-0.0181304		68.665	69.6503	55.7296	57.7947		0.929864	74.5559	47.5988	69.1929	75.3061	76.6714	78.865	51.8336	78.2523
chr5	74334280	74334656	-	377	MLT1A1	23	7	10	21	31	32	14	40	34	56	chr5	74326724	74376724	-	GCNT4	74.5559	47.5988	69.1929	55.7296	78.865	75.3061	76.6714	51.8336	78.2523	57.7947	66.5801	-0.0214539		68.665	69.6503	55.7296	57.7947		0.929864	74.5559	47.5988	69.1929	75.3061	76.6714	78.865	51.8336	78.2523
chrX	100655813	100656122	-	310	AluSz	304	223	167	1311	530	590	459	329	375	354	chrX	100613120	100663120	+	HNRNPH2	141.046	146.413	115.019	117.404	173.313	164.558	178.666	145.794	141.104	75.5062	139.882	-0.0234938		149.14	153.403	117.404	75.5062		0.783329	141.046	146.413	115.019	164.558	178.666	173.313	145.794	141.104
chr16	81416848	81417156	-	309	AluSc8	9	6	20	23	13	17	24	6	11	18	chr16	81368622	81418622	+	MIR4720	15.616	24.7438	26.1412	27.6037	29.4325	23.5918	40.0717	46.641	22.1551	8.5853	26.4582	-0.0292718		26.0329	32.7429	27.6037	8.5853		0.472698	15.616	24.7438	26.1412	23.5918	40.0717	29.4325	46.641	22.1551
chr5	74327990	74328402	+	413	L2	28	20	14	10	20	19	39	32	21	44	chr5	74326724	74376724	-	GCNT4	74.5559	47.5988	69.1929	55.7296	78.865	75.3061	76.6714	51.8336	78.2523	57.7947	66.5801	-0.0309555		68.665	69.6503	55.7296	57.7947		0.929864	74.5559	47.5988	69.1929	75.3061	76.6714	78.865	51.8336	78.2523
chr15	69703026	69703903	-	878	L2	56	43	91	25	50	71	38	31	67	46	chr15	69656584	69706584	+	KIF23	36.1318	55.5637	62.1311	74.8233	108.543	63.3469	41.0187	84.5763	72.5624	12.9542	61.1651	-0.0378698		51.6384	88.5605	74.8233	12.9542		0.0506264	36.1318	55.5637	62.1311	63.3469	41.0187	108.543	84.5763	72.5624
chr10	13159440	13159745	-	306	AluSx1	23	16	11	9	19	20	8	18	9	26	chr10	13153553	13203553	+	MCM10	8.15186	14.8902	16.6078	12.8111	41.2883	20.1497	11.9369	17.5501	15.9921	4.47989	16.3858	-0.0394269		14.3473	24.9435	12.8111	4.47989		0.323628	8.15186	14.8902	16.6078	20.1497	11.9369	41.2883	17.5501	15.9921
chr6	11131582	11133174	+	1593	L1MB7	39	56	20	40	22	26	34	34	34	34	chr6	11112071	11162071	-	ERVFRD-1	399.756	570.498	322.018	694.47	658.558	1038.93	870.201	337.55	495.309	104.73	549.201	-0.0566959		640.28	497.139	694.47	104.73		0.42028	399.756	570.498	322.018	1038.93	870.201	658.558	337.55	495.309
chrX	100647829	100648134	+	306	AluSx	25	16	16	6	13	13	13	24	31	18	chrX	100613120	100663120	+	HNRNPH2	141.046	146.413	115.019	117.404	173.313	164.558	178.666	145.794	141.104	75.5062	139.882	-0.0585128		149.14	153.403	117.404	75.5062		0.783329	141.046	146.413	115.019	164.558	178.666	173.313	145.794	141.104
chr15	74690955	74691406	+	452	L1MB7	21	44	21	8	7	31	12	14	25	74	chr15	74658553	74708553	-	CYP11A1	177.493	238.887	96.0025	98.9862	182.883	205.061	146.313	92.0493	222.654	72.7046	153.303	-0.0655254		172.751	165.862	98.9862	72.7046		0.888341	177.493	238.887	96.0025	205.061	146.313	182.883	92.0493	222.654
chr15	40978276	40979249	-	974	MER11C	257	269	224	106	206	183	305	266	247	144	chr15	40937326	40987326	+	RAD51	8.10888	14.9341	15.2585	20.1843	37.1012	16.9932	13.9742	21.5716	16.1235	6.00555	17.0255	-0.067026		13.8538	24.9321	20.1843	6.00555		0.215377	8.10888	14.9341	15.2585	16.9932	13.9742	37.1012	21.5716	16.1235
chr11	72952485	72952856	-	372	LTR78B	12	19	11	39	5	11	27	14	33	8	chr11	72925549	72975549	+	P2RY6	52.5215	50.571	67.7554	29.4624	49.3252	50.585	91.1478	43.7596	51.9054	47.3509	53.4384	-0.0671554		62.5161	48.3301	29.4624	47.3509		0.148231	52.5215	50.571	67.7554	50.585	91.1478	49.3252	43.7596	51.9054
chr11	72951944	72952313	+	370	MLT1A0	27	20	31	72	24	14	45	26	25	14	chr11	72925549	72975549	+	P2RY6	52.5215	50.571	67.7554	29.4624	49.3252	50.585	91.1478	43.7596	51.9054	47.3509	53.4384	-0.0719289		62.5161	48.3301	29.4624	47.3509		0.148231	52.5215	50.571	67.7554	50.585	91.1478	49.3252	43.7596	51.9054
chr19	55587369	55587722	-	354	MSR1	18	17	8	13	10	12	10	14	13	18	chr19	55574585	55624585	-	RDH13	46.3467	39.4583	35.4981	54.8848	36.181	33.3333	33.2138	43.2203	50.1445	15.3537	38.7635	-0.0742122		37.57	43.182	54.8848	15.3537		0.30876	46.3467	39.4583	35.4981	33.3333	33.2138	36.181	43.2203	50.1445
chr2	86835329	86835633	+	305	AluSz	13	12	19	17	7	14	8	8	13	6	chr2	86790620	86840620	-	CHMP3	47.894	54.8463	48.3102	35.1152	58.865	56.1633	55.2654	54.1911	51.6163	28.8072	49.1074	-0.0835049		52.4958	54.8908	35.1152	28.8072		0.431688	47.894	54.8463	48.3102	56.1633	55.2654	58.865	54.1911	51.6163
chr6	125286780	125287125	+	346	L2a	42	29	51	42	98	43	69	63	40	78	chr6	125254513	125304513	+	RNF217	272.378	267.877	270.025	121.982	261.764	295.578	312.568	331.941	251.314	95.4646	248.089	-0.0841587		283.685	281.673	121.982	95.4646		0.945741	272.378	267.877	270.025	295.578	312.568	261.764	331.941	251.314
chr15	40979250	40980243	-	994	HERVK11-int	212	302	180	103	211	208	305	292	221	210	chr15	40937326	40987326	+	RAD51	8.10888	14.9341	15.2585	20.1843	37.1012	16.9932	13.9742	21.5716	16.1235	6.00555	17.0255	-0.0846206		13.8538	24.9321	20.1843	6.00555		0.215377	8.10888	14.9341	15.2585	16.9932	13.9742	37.1012	21.5716	16.1235
chr4	113562565	113563408	-	844	L2a	20	22	18	19	38	61	42	10	32	32	chr4	113558151	113608151	-	C4orf21	13.8825	18.3602	15.9773	30.5223	34.9693	19.7959	15.8537	28.6595	23.7188	5.09015	20.683	-0.101124		16.7739	29.1159	30.5223	5.09015		0.051651	13.8825	18.3602	15.9773	19.7959	15.8537	34.9693	28.6595	23.7188
chr6	125300597	125301053	-	457	L2b	8	6	16	27	21	20	21	31	12	20	chr6	125254513	125304513	+	RNF217	272.378	267.877	270.025	121.982	261.764	295.578	312.568	331.941	251.314	95.4646	248.089	-0.102362		283.685	281.673	121.982	95.4646		0.945741	272.378	267.877	270.025	295.578	312.568	261.764	331.941	251.314
chr2	17928235	17928586	+	352	L1MDa	14	23	10	24	13	19	13	27	20	22	chr2	17885176	17935176	+	GEN1	24.0258	24.5681	24.9559	18.3257	49.5092	37.619	23.1994	36.9029	37.0828	19.3343	29.5523	-0.102466		26.8736	41.165	18.3257	19.3343		0.0495869	24.0258	24.5681	24.9559	37.619	23.1994	49.5092	36.9029	37.0828
chr1	43826912	43827388	+	477	L2	30	58	72	144	104	35	60	44	90	40	chr1	43805555	43855555	+	SZT2	47.1633	39.7218	34.4515	26.8356	45.6748	44.4218	38.8522	34.037	52.5361	23.62	38.7314	-0.118517		40.9221	44.0827	26.8356	23.62		0.629786	47.1633	39.7218	34.4515	44.4218	38.8522	45.6748	34.037	52.5361
chr3	127296562	127296952	+	391	MLT1K	26	22	13	14	21	32	7	10	17	28	chr3	127267199	127317199	+	MCM2	38.1805	65.0952	61.4376	110.184	104.678	74.7891	49.4692	50.8783	51.8265	20.3745	62.6913	-0.120455		57.7943	69.1276	110.184	20.3745		0.597887	38.1805	65.0952	61.4376	74.7891	49.4692	104.678	50.8783	51.8265
chr16	25270118	25270902	-	785	MER4E1	21	24	11	16	17	17	20	28	22	20	chr16	25268855	25318855	-	ZKSCAN2	10.5301	10.5857	11.1728	13.2719	13.635	13.7551	12.066	10.5085	17.9238	8.36338	12.1812	-0.128484		11.6219	14.0224	13.2719	8.36338		0.381196	10.5301	10.5857	11.1728	13.7551	12.066	13.635	10.5085	17.9238
chr12	51747526	51747846	-	321	AluJb	1915	1059	1185	116	920	1062	927	1044	1049	1190	chr12	51717938	51767938	-	BIN2	85.1003	13.8653	31.8285	107.081	47.7454	19.2109	16.7575	24.7766	84.9409	59.889	49.1196	-0.154701		33.3525	52.4876	107.081	59.889		0.430722	85.1003	13.8653	31.8285	19.2109	16.7575	47.7454	24.7766	84.9409
chr10	105207892	105208201	-	310	AluSx1	9	8	7	9	4	10	10	9	9	8	chr10	105203734	105253734	+	NEURL	52.9943	65.4758	57.2257	15.6682	86.9632	93.4558	63.8737	50.6009	91.3009	31.5118	60.907	-0.155207		66.6051	76.2883	15.6682	31.5118		0.554408	52.9943	65.4758	57.2257	93.4558	63.8737	86.9632	50.6009	91.3009
chr6	30254754	30256443	-	1690	L1PREC2	130	176	144	123	96	110	123	78	174	152	chr6	30244620	30294620	+	TRIM39	18.4957	15.6369	14.1362	15.2535	14.0798	16.8571	17.8479	18.5824	19.5138	7.96117	15.8364	-0.164352		16.5948	17.392	15.2535	7.96117		0.696723	18.4957	15.6369	14.1362	16.8571	17.8479	14.0798	18.5824	19.5138
chr5	74342596	74343115	+	520	MER34	30	10	17	37	28	17	32	32	29	88	chr5	74326724	74376724	-	GCNT4	74.5559	47.5988	69.1929	55.7296	78.865	75.3061	76.6714	51.8336	78.2523	57.7947	66.5801	-0.171708		68.665	69.6503	55.7296	57.7947		0.929864	74.5559	47.5988	69.1929	75.3061	76.6714	78.865	51.8336	78.2523
chrX	100657111	100657470	+	360	MER31B	38	14	12	77	15	32	21	13	23	20	chrX	100613120	100663120	+	HNRNPH2	141.046	146.413	115.019	117.404	173.313	164.558	178.666	145.794	141.104	75.5062	139.882	-0.17767		149.14	153.403	117.404	75.5062		0.783329	141.046	146.413	115.019	164.558	178.666	173.313	145.794	141.104
chr10	48317269	48317823	+	555	LTR24B	24	22	30	13	15	15	26	18	21	40	chr10	48305088	48355088	+	ZNF488	25.1146	40.7613	36.7087	17.0353	54.1871	39.2245	58.8235	36.8105	44.4152	21.8724	37.4953	-0.178537		40.1265	45.1376	17.0353	21.8724		0.525078	25.1146	40.7613	36.7087	39.2245	58.8235	54.1871	36.8105	44.4152
chr2	17933416	17933716	-	301	MER2	19	8	19	10	9	9	4	4	16	12	chr2	17885176	17935176	+	GEN1	24.0258	24.5681	24.9559	18.3257	49.5092	37.619	23.1994	36.9029	37.0828	19.3343	29.5523	-0.181246		26.8736	41.165	18.3257	19.3343		0.0495869	24.0258	24.5681	24.9559	37.619	23.1994	49.5092	36.9029	37.0828
chr19	43992643	43992952	+	310	L1MC	17	5	13	8	4	15	14	5	7	30	chr19	43969831	44019831	-	LYPD3	96.447	117.277	153.052	136.82	304.908	316.789	276.743	330.786	147.319	171.664	205.181	-0.187695		192.062	261.004	136.82	171.664		0.390959	96.447	117.277	153.052	316.789	276.743	304.908	330.786	147.319
chr6	122763656	122763980	-	325	L1MD2	17	11	15	13	21	13	18	15	33	6	chr6	122743061	122793061	+	PKIB	46.1318	68.4041	46.9483	158.833	38.4816	33.5374	40.4448	34.376	36.8463	31.6644	53.5667	-0.19246		47.0933	36.5679	158.833	31.6644		0.146977	46.1318	68.4041	46.9483	33.5374	40.4448	38.4816	34.376	36.8463
chr12	52635751	52636056	-	306	AluSx	382	394	377	185	371	455	379	270	194	670	chr12	52585784	52635784	-	KRT80	28.0086	82.6208	97.4275	69.3856	67.1779	79.8639	93.2855	59.4145	35.23	18.7517	63.1166	-0.209984		76.2413	53.9408	69.3856	18.7517		0.207253	28.0086	82.6208	97.4275	79.8639	93.2855	67.1779	59.4145	35.23
chrX	100654643	100655477	-	835	L2a	171	88	73	1207	134	288	172	79	231	166	chrX	100613120	100663120	+	HNRNPH2	141.046	146.413	115.019	117.404	173.313	164.558	178.666	145.794	141.104	75.5062	139.882	-0.210571		149.14	153.403	117.404	75.5062		0.783329	141.046	146.413	115.019	164.558	178.666	173.313	145.794	141.104
chr12	51747149	51747453	-	305	AluSq2	1485	880	999	122	796	807	762	954	853	846	chr12	51717938	51767938	-	BIN2	85.1003	13.8653	31.8285	107.081	47.7454	19.2109	16.7575	24.7766	84.9409	59.889	49.1196	-0.213213		33.3525	52.4876	107.081	59.889		0.430722	85.1003	13.8653	31.8285	19.2109	16.7575	47.7454	24.7766	84.9409
chr19	53395336	53395649	+	314	AluSp	59	45	57	30	53	48	85	18	25	82	chr19	53360902	53410902	-	ZNF468	363.395	319.766	219.004	170.891	276.396	258.122	208.953	207.319	364.06	171.331	255.924	-0.228786		273.848	282.592	170.891	171.331		0.880164	363.395	319.766	219.004	258.122	208.953	276.396	207.319	364.06
chr16	25271364	25271678	-	315	LTR73	13	14	11	13	11	11	6	13	8	8	chr16	25268855	25318855	-	ZKSCAN2	10.5301	10.5857	11.1728	13.2719	13.635	13.7551	12.066	10.5085	17.9238	8.36338	12.1812	-0.229333		11.6219	14.0224	13.2719	8.36338		0.381196	10.5301	10.5857	11.1728	13.7551	12.066	13.635	10.5085	17.9238
chr2	86836105	86836507	+	403	MSTB2	30	23	22	32	6	46	21	18	30	26	chr2	86790620	86840620	-	CHMP3	47.894	54.8463	48.3102	35.1152	58.865	56.1633	55.2654	54.1911	51.6163	28.8072	49.1074	-0.238257		52.4958	54.8908	35.1152	28.8072		0.431688	47.894	54.8463	48.3102	56.1633	55.2654	58.865	54.1911	51.6163
chr6	33269069	33269372	+	304	AluSx	2572	1434	792	378	423	790	867	836	694	1446	chr6	33257304	33307304	-	WDR46	36.404	44.407	42.4968	22.2734	55.3067	46.3673	46.9584	55.0077	48.3574	27.4896	42.5069	-0.243846		43.3267	52.8906	22.2734	27.4896		0.0257106	36.404	44.407	42.4968	46.3673	46.9584	55.3067	55.0077	48.3574
chr6	33270414	33270719	-	306	AluSq2	31	20	14	10	6	14	20	28	11	34	chr6	33257304	33307304	-	WDR46	36.404	44.407	42.4968	22.2734	55.3067	46.3673	46.9584	55.0077	48.3574	27.4896	42.5069	-0.246791		43.3267	52.8906	22.2734	27.4896		0.0257106	36.404	44.407	42.4968	46.3673	46.9584	55.3067	55.0077	48.3574
chr6	122758348	122759061	+	714	L1MCa	35	53	50	49	43	68	70	135	59	60	chr6	122743061	122793061	+	PKIB	46.1318	68.4041	46.9483	158.833	38.4816	33.5374	40.4448	34.376	36.8463	31.6644	53.5667	-0.256806		47.0933	36.5679	158.833	31.6644		0.146977	46.1318	68.4041	46.9483	33.5374	40.4448	38.4816	34.376	36.8463
chr5	78941687	78942310	-	624	MER82	20	26	25	16	25	22	11	27	19	26	chr5	78935658	78985658	+	CMYA5	34.3553	44.7584	60.8953	68.6943	36.5644	38.7891	31.9656	16.4869	58.6465	33.4258	42.4582	-0.25964		42.1527	37.2326	68.6943	33.4258		0.736766	34.3553	44.7584	60.8953	38.7891	31.9656	36.5644	16.4869	58.6465
chr12	51746453	51746755	-	303	AluSq	2237	1388	1364	165	1105	1194	1169	1885	1239	1382	chr12	51717938	51767938	-	BIN2	85.1003	13.8653	31.8285	107.081	47.7454	19.2109	16.7575	24.7766	84.9409	59.889	49.1196	-0.27224		33.3525	52.4876	107.081	59.889		0.430722	85.1003	13.8653	31.8285	19.2109	16.7575	47.7454	24.7766	84.9409
chr10	13200669	13200977	-	309	AluSq	6	12	10	13	11	17	15	8	25	28	chr10	13153553	13203553	+	MCM10	8.15186	14.8902	16.6078	12.8111	41.2883	20.1497	11.9369	17.5501	15.9921	4.47989	16.3858	-0.275595		14.3473	24.9435	12.8111	4.47989		0.323628	8.15186	14.8902	16.6078	20.1497	11.9369	41.2883	17.5501	15.9921
chr6	122760127	122760963	+	837	MSTA-int	31	28	48	24	37	49	27	31	28	20	chr6	122743061	122793061	+	PKIB	46.1318	68.4041	46.9483	158.833	38.4816	33.5374	40.4448	34.376	36.8463	31.6644	53.5667	-0.29996		47.0933	36.5679	158.833	31.6644		0.146977	46.1318	68.4041	46.9483	33.5374	40.4448	38.4816	34.376	36.8463
chr11	45934366	45934674	-	309	AluJr	5	4	6	5	10	6	11	14	7	12	chr11	45893195	45943195	+	GYLTL1B	25.9312	55.9736	40.29	186.114	78.773	38.2585	43.6298	39.7227	57.1091	25.1872	59.0989	-0.302544		40.8167	58.5349	186.114	25.1872		0.252618	25.9312	55.9736	40.29	38.2585	43.6298	78.773	39.7227	57.1091
chr7	4807753	4808062	-	310	AluY	274	271	395	699	376	408	462	448	323	218	chr7	4765261	4815261	+	AP5Z1	38.8395	33.6018	26.4817	14.3472	48.1902	38.5714	37.9914	35.3313	36.9251	18.3218	32.8601	-0.311163		35.0972	40.1489	14.3472	18.3218		0.351351	38.8395	33.6018	26.4817	38.5714	37.9914	48.1902	35.3313	36.9251
chr18	28643014	28643315	+	302	AluSx1	18	18	15	23	10	15	19	19	35	28	chr18	28622781	28672781	-	DSC3	387.249	271.113	339.269	258.187	154.356	195.007	222.74	278.243	185.677	83.3981	237.524	-0.315841		283.076	206.092	258.187	83.3981		0.193721	387.249	271.113	339.269	195.007	222.74	154.356	278.243	185.677
chr19	53386293	53386611	-	319	AluSx	11	7	7	9	12	8	21	14	12	18	chr19	53360902	53410902	-	ZNF468	363.395	319.766	219.004	170.891	276.396	258.122	208.953	207.319	364.06	171.331	255.924	-0.332639		273.848	282.592	170.891	171.331		0.880164	363.395	319.766	219.004	258.122	208.953	276.396	207.319	364.06
chr19	53408107	53408431	+	325	L1M3c	102	97	70	125	103	114	100	101	99	132	chr19	53360902	53410902	-	ZNF468	363.395	319.766	219.004	170.891	276.396	258.122	208.953	207.319	364.06	171.331	255.924	-0.337957		273.848	282.592	170.891	171.331		0.880164	363.395	319.766	219.004	258.122	208.953	276.396	207.319	364.06
chr15	72497451	72497759	-	309	AluJb	74	43	45	62	46	64	54	30	60	96	chr15	72490136	72540136	-	GRAMD2	317.464	425.871	322.295	231.167	250.307	295.034	291.306	227.643	312.339	188.752	286.218	-0.345441		330.394	263.429	231.167	188.752		0.113851	317.464	425.871	322.295	295.034	291.306	250.307	227.643	312.339
chr15	69701971	69702465	+	495	L1ME1	45	31	45	27	29	32	23	26	28	36	chr15	69656584	69706584	+	KIF23	36.1318	55.5637	62.1311	74.8233	108.543	63.3469	41.0187	84.5763	72.5624	12.9542	61.1651	-0.388371		51.6384	88.5605	74.8233	12.9542		0.0506264	36.1318	55.5637	62.1311	63.3469	41.0187	108.543	84.5763	72.5624
chr15	40982910	40983214	+	305	AluSx3	16	20	10	11	10	22	15	4	11	14	chr15	40937326	40987326	+	RAD51	8.10888	14.9341	15.2585	20.1843	37.1012	16.9932	13.9742	21.5716	16.1235	6.00555	17.0255	-0.394063		13.8538	24.9321	20.1843	6.00555		0.215377	8.10888	14.9341	15.2585	16.9932	13.9742	37.1012	21.5716	16.1235
chr8	67104736	67105288	+	553	MLT2A2	17	15	9	37	8	11	15	16	23	44	chr8	67090846	67140846	-	CRH	19.7851	13.7189	3.657	5.0384	6.91718	36.7075	25.3085	2.92758	11.6426	1.63662	12.7339	-0.401938		19.8354	7.16244	5.0384	1.63662		0.0879552	19.7851	13.7189	3.657	36.7075	25.3085	6.91718	2.92758	11.6426
chr1	183110164	183110464	+	301	AluJr4	23	15	21	15	33	16	28	38	17	62	chr1	183105173	183155173	+	LAMC2	270.487	209.824	173.972	131.859	171.012	159.714	186.098	186.595	142.405	90.6519	172.262	-0.412805		200.019	166.671	131.859	90.6519		0.203356	270.487	209.824	173.972	159.714	186.098	171.012	186.595	142.405
chr12	122990321	122990622	-	302	AluSx4	54	46	41	31	44	65	51	43	66	60	chr12	122961808	123011808	+	KNTC1	20.9169	25.593	32.169	59.2627	51.3344	33.8776	25.9397	26.5331	43.4691	10.6241	32.972	-0.421225		27.6992	40.4455	59.2627	10.6241		0.216994	20.9169	25.593	32.169	33.8776	25.9397	51.3344	26.5331	43.4691
chr10	13164673	13164973	-	301	AluSc	120	114	96	28	57	90	82	108	45	132	chr10	13153553	13203553	+	MCM10	8.15186	14.8902	16.6078	12.8111	41.2883	20.1497	11.9369	17.5501	15.9921	4.47989	16.3858	-0.429197		14.3473	24.9435	12.8111	4.47989		0.323628	8.15186	14.8902	16.6078	20.1497	11.9369	41.2883	17.5501	15.9921
chr19	43992329	43992640	+	312	AluJb	12	15	9	6	9	9	5	7	9	6	chr19	43969831	44019831	-	LYPD3	96.447	117.277	153.052	136.82	304.908	316.789	276.743	330.786	147.319	171.664	205.181	-0.438274		192.062	261.004	136.82	171.664		0.390959	96.447	117.277	153.052	316.789	276.743	304.908	330.786	147.319
chr15	74771425	74773250	-	1826	LTR12C	29	37	47	52	63	52	35	39	57	46	chr15	74726001	74776001	-	SEMA7A	356.991	432.709	337.226	133.502	277.837	336.585	292.898	269.214	254.823	211.151	290.294	-0.442273		351.282	267.291	133.502	211.151		0.0190861	356.991	432.709	337.226	336.585	292.898	277.837	269.214	254.823
chr19	53301094	53301406	+	313	AluSc8	227	293	251	123	247	224	639	251	229	924	chr19	53290034	53340034	-	ZNF600	48.9828	48.2577	42.232	39.9846	51.8865	37.2653	32.3099	26.641	64.205	30.5687	42.2334	-0.46562		41.8095	47.5775	39.9846	30.5687		0.659469	48.9828	48.2577	42.232	37.2653	32.3099	51.8865	26.641	64.205
chr10	96268188	96268864	-	677	L1MEg2	57	27	43	16	44	45	56	96	39	68	chr10	96255573	96305573	+	HELLS	5.91691	10.3221	10.9962	21.5668	23.1288	13.6735	7.31707	10.9399	10.6833	3.17614	11.7721	-0.490524		9.64515	14.9174	21.5668	3.17614		0.327323	5.91691	10.3221	10.9962	13.6735	7.31707	23.1288	10.9399	10.6833
chr15	59376678	59377058	-	381	L1MA6	32	17	14	13	20	33	24	26	18	26	chr15	59347283	59397283	+	CCNB2	9.41261	18.1991	17.2383	32.4731	33.1595	17.6054	15.1793	18.906	18.8699	4.54924	18.5593	-0.54835		15.527	23.6451	32.4731	4.54924		0.223461	9.41261	18.1991	17.2383	17.6054	15.1793	33.1595	18.906	18.8699
chr19	53300248	53301091	+	844	L1M3	87	59	68	49	93	84	208	103	68	252	chr19	53290034	53340034	-	ZNF600	48.9828	48.2577	42.232	39.9846	51.8865	37.2653	32.3099	26.641	64.205	30.5687	42.2334	-0.549667		41.8095	47.5775	39.9846	30.5687		0.659469	48.9828	48.2577	42.232	37.2653	32.3099	51.8865	26.641	64.205
chr15	40980578	40980884	+	307	AluSq	60	49	41	10	24	39	51	28	37	38	chr15	40937326	40987326	+	RAD51	8.10888	14.9341	15.2585	20.1843	37.1012	16.9932	13.9742	21.5716	16.1235	6.00555	17.0255	-0.615094		13.8538	24.9321	20.1843	6.00555		0.215377	8.10888	14.9341	15.2585	16.9932	13.9742	37.1012	21.5716	16.1235
chr11	75284913	75285280	+	368	L2a	19	8	14	116	8	28	5	5	18	6	chr11	75236599	75286599	-	GDPD5	261.504	233.089	153.859	44.3164	208.942	210	237.202	224.992	201.288	87.0042	186.22	-0.66557		219.131	211.741	44.3164	87.0042		0.720677	261.504	233.089	153.859	210	237.202	208.942	224.992	201.288
chr10	13178998	13179298	+	301	AluSz	120	160	110	94	42	132	145	104	80	254	chr10	13153553	13203553	+	MCM10	8.15186	14.8902	16.6078	12.8111	41.2883	20.1497	11.9369	17.5501	15.9921	4.47989	16.3858	-0.70931		14.3473	24.9435	12.8111	4.47989		0.323628	8.15186	14.8902	16.6078	20.1497	11.9369	41.2883	17.5501	15.9921
chr16	11934605	11934957	+	353	MER6A	16	12	9	27	24	18	30	41	15	32	chr16	11922689	11972689	-	BCAR4	42.3496	54.5974	32.976	26.0369	18.5736	43.3605	35.3802	9.89214	45.9396	24.6602	33.3766	-0.778103		41.7327	24.8018	26.0369	24.6602		0.254677	42.3496	54.5974	32.976	43.3605	35.3802	18.5736	9.89214	45.9396

## Sheet: Sheet2
chr	start	end	strand	TE	chr	stsrt	end	strand	gene
chr1	15896123	15896443	-	AluSp	chr1	15893952	15943952	+	DDI2
chr1	24864871	24865204	-	AluY	chr1	24832566	24882566	+	NCMAP
chr1	43826912	43827388	+	L2	chr1	43805555	43855555	+	SZT2
chr1	183110164	183110464	+	AluJr4	chr1	183105173	183155173	+	LAMC2
chr1	241673474	241674390	+	L1MD3	chr1	241645433	241695433	+	KMO
chr1	241674395	241674722	+	MLT1A0	chr1	241645433	241695433	+	KMO
chr10	13159440	13159745	-	AluSx1	chr10	13153553	13203553	+	MCM10
chr10	13161071	13161972	-	L1MB5	chr10	13153553	13203553	+	MCM10
chr10	13164673	13164973	-	AluSc	chr10	13153553	13203553	+	MCM10
chr10	13178998	13179298	+	AluSz	chr10	13153553	13203553	+	MCM10
chr10	13199652	13199961	-	AluY	chr10	13153553	13203553	+	MCM10
chr10	13200669	13200977	-	AluSq	chr10	13153553	13203553	+	MCM10
chr10	48317269	48317823	+	LTR24B	chr10	48305088	48355088	+	ZNF488
chr10	60933055	60933689	-	MER39B	chr10	60886347	60936347	+	PHYHIPL
chr10	60933826	60934359	-	LTR81B	chr10	60886347	60936347	+	PHYHIPL
chr10	96268188	96268864	-	L1MEg2	chr10	96255573	96305573	+	HELLS
chr10	105207892	105208201	-	AluSx1	chr10	105203734	105253734	+	NEURL
chr11	45934366	45934674	-	AluJr	chr11	45893195	45943195	+	GYLTL1B
chr11	64309196	64309506	+	AluSz	chr11	64273097	64323097	+	SLC22A11
chr11	64309507	64309955	-	MER41D	chr11	64273097	64323097	+	SLC22A11
chr11	64624616	64624924	+	AluSx1	chr11	64612041	64662041	-	CDC42BPG
chr11	64625654	64625958	-	AluSx	chr11	64612041	64662041	-	CDC42BPG
chr11	65540513	65540992	-	MER49	chr11	65504504	65554504	+	OVOL1
chr11	65543360	65543661	-	AluSx1	chr11	65504504	65554504	+	OVOL1
chr11	65544835	65545170	+	MSTD	chr11	65504504	65554504	+	OVOL1
chr11	72951944	72952313	+	MLT1A0	chr11	72925549	72975549	+	P2RY6
chr11	72952485	72952856	-	LTR78B	chr11	72925549	72975549	+	P2RY6
chr11	75284913	75285280	+	L2a	chr11	75236599	75286599	-	GDPD5
chr12	51746453	51746755	-	AluSq	chr12	51717938	51767938	-	BIN2
chr12	51747149	51747453	-	AluSq2	chr12	51717938	51767938	-	BIN2
chr12	51747526	51747846	-	AluJb	chr12	51717938	51767938	-	BIN2
chr12	52632663	52633249	-	LTR71B	chr12	52585784	52635784	-	KRT80
chr12	52634132	52634438	+	AluSx1	chr12	52585784	52635784	-	KRT80
chr12	52635751	52636056	-	AluSx	chr12	52585784	52635784	-	KRT80
chr12	104238895	104239331	+	L1MC4	chr12	104234975	104284975	-	NT5DC3
chr12	122963620	122963922	-	AluSq2	chr12	122961808	123011808	+	KNTC1
chr12	122969265	122969647	+	L2a	chr12	122961808	123011808	+	KNTC1
chr12	122990321	122990622	-	AluSx4	chr12	122961808	123011808	+	KNTC1
chr12	122996993	122997307	+	AluSq	chr12	122961808	123011808	+	KNTC1
chr12	133298181	133298488	-	AluSq	chr12	133264110	133314110	-	POLE
chr12	133298830	133299133	-	AluSg	chr12	133264110	133314110	-	POLE
chr15	40954876	40955178	+	AluJb	chr15	40937326	40987326	+	RAD51
chr15	40978276	40979249	-	MER11C	chr15	40937326	40987326	+	RAD51
chr15	40979250	40980243	-	HERVK11-int	chr15	40937326	40987326	+	RAD51
chr15	40980578	40980884	+	AluSq	chr15	40937326	40987326	+	RAD51
chr15	40980938	40981424	+	L1M1	chr15	40937326	40987326	+	RAD51
chr15	40982910	40983214	+	AluSx3	chr15	40937326	40987326	+	RAD51
chr15	40984411	40984732	+	MER1B	chr15	40937326	40987326	+	RAD51
chr15	41128181	41128690	-	MLT1F2	chr15	41086245	41136245	+	SPINT1
chr15	41130575	41131084	-	MLT1G1	chr15	41086245	41136245	+	SPINT1
chr15	51630673	51631187	-	MER21A	chr15	51630795	51680795	-	CYP19A1
chr15	51652200	51653005	+	HERV17-int	chr15	51630795	51680795	-	CYP19A1
chr15	51654711	51655400	-	L2a	chr15	51630795	51680795	-	CYP19A1
chr15	51656012	51656583	-	L1MEc	chr15	51630795	51680795	-	CYP19A1
chr15	59376678	59377058	-	L1MA6	chr15	59347283	59397283	+	CCNB2
chr15	69694652	69694954	-	AluY	chr15	69656584	69706584	+	KIF23
chr15	69695576	69695891	-	L1MB8	chr15	69656584	69706584	+	KIF23
chr15	69698926	69699227	+	AluJr	chr15	69656584	69706584	+	KIF23
chr15	69700087	69700414	-	L2a	chr15	69656584	69706584	+	KIF23
chr15	69701971	69702465	+	L1ME1	chr15	69656584	69706584	+	KIF23
chr15	69703026	69703903	-	L2	chr15	69656584	69706584	+	KIF23
chr15	69704480	69704943	+	L1MC	chr15	69656584	69706584	+	KIF23
chr15	69704945	69705649	-	MER39	chr15	69656584	69706584	+	KIF23
chr15	72497451	72497759	-	AluJb	chr15	72490136	72540136	-	GRAMD2
chr15	74662839	74663175	-	MLT1J	chr15	74658553	74708553	-	CYP11A1
chr15	74663176	74663625	+	MER51E	chr15	74658553	74708553	-	CYP11A1
chr15	74685560	74685919	-	MLT1I	chr15	74658553	74708553	-	CYP11A1
chr15	74685929	74686357	+	L2a	chr15	74658553	74708553	-	CYP11A1
chr15	74690955	74691406	+	L1MB7	chr15	74658553	74708553	-	CYP11A1
chr15	74771425	74773250	-	LTR12C	chr15	74726001	74776001	-	SEMA7A
chr16	11929619	11930188	+	LTR14B	chr16	11922689	11972689	-	BCAR4
chr16	11934605	11934957	+	MER6A	chr16	11922689	11972689	-	BCAR4
chr16	25270118	25270902	-	MER4E1	chr16	25268855	25318855	-	ZKSCAN2
chr16	25271364	25271678	-	LTR73	chr16	25268855	25318855	-	ZKSCAN2
chr16	67441386	67441705	+	L2b	chr16	67415035	67465035	+	HSD11B2
chr16	81416848	81417156	-	AluSc8	chr16	81368622	81418622	+	MIR4720
chr16	89875976	89876284	+	AluSp	chr16	89844906	89894906	+	SPIRE2
chr16	89884404	89884954	+	L1MEf	chr16	89844906	89894906	+	SPIRE2
chr17	9547416	9547721	-	AluSq2	chr17	9498853	9548853	+	USP43
chr17	28577061	28578262	+	L1PB2	chr17	28562986	28612986	-	SLC6A4
chr17	38439491	38439798	-	AluJr	chr17	38394145	38444145	+	CDC6
chr17	43543526	43544449	+	L1ME3	chr17	43503012	43553012	-	ARHGAP27
chr18	28643014	28643315	+	AluSx1	chr18	28622781	28672781	-	DSC3
chr18	28660459	28660835	+	MSTA	chr18	28622781	28672781	-	DSC3
chr19	2134139	2134443	+	AluJb	chr19	2114147	2164147	+	DOT1L
chr19	11893645	11894870	+	L1MA4A	chr19	11849760	11899760	-	ZNF823
chr19	43257135	43258337	-	MER65-int	chr19	43244668	43294668	-	PSG3
chr19	43405381	43406503	-	MER65-int	chr19	43383871	43433871	-	PSG1
chr19	43406553	43406949	+	LTR16B2	chr19	43383871	43433871	-	PSG1
chr19	43407763	43408080	+	AluJb	chr19	43383871	43433871	-	PSG1
chr19	43408238	43409449	+	L1MB3	chr19	43383871	43433871	-	PSG1
chr19	43697147	43698344	-	MER65-int	chr19	43690688	43740688	-	PSG5
chr19	43757753	43758149	+	LTR16B2	chr19	43709926	43759926	-	PSG4
chr19	43992329	43992640	+	AluJb	chr19	43969831	44019831	-	LYPD3
chr19	43992643	43992952	+	L1MC	chr19	43969831	44019831	-	LYPD3
chr19	53059555	53059876	-	AluSx	chr19	53023525	53073525	+	ZNF701
chr19	53060215	53060521	-	AluSg	chr19	53023525	53073525	+	ZNF701
chr19	53061950	53062914	+	LTR5_Hs	chr19	53023525	53073525	+	ZNF701
chr19	53068585	53069242	+	MER4A	chr19	53023525	53073525	+	ZNF701
chr19	53069416	53069718	-	AluSq2	chr19	53023525	53073525	+	ZNF701
chr19	53071651	53072034	+	LTR24	chr19	53023525	53073525	+	ZNF701
chr19	53300248	53301091	+	L1M3	chr19	53290034	53340034	-	ZNF600
chr19	53301094	53301406	+	AluSc8	chr19	53290034	53340034	-	ZNF600
chr19	53364300	53364751	+	L1M3	chr19	53360902	53410902	-	ZNF468
chr19	53366570	53366881	+	AluSg	chr19	53360902	53410902	-	ZNF468
chr19	53380082	53380382	+	AluJb	chr19	53360902	53410902	-	ZNF468
chr19	53380427	53381011	-	MER4A	chr19	53360902	53410902	-	ZNF468
chr19	53381491	53381801	-	AluY	chr19	53360902	53410902	-	ZNF468
chr19	53383320	53383625	+	AluSc8	chr19	53360902	53410902	-	ZNF468
chr19	53386293	53386611	-	AluSx	chr19	53360902	53410902	-	ZNF468
chr19	53386871	53387173	+	AluSg4	chr19	53360902	53410902	-	ZNF468
chr19	53389907	53390213	+	AluSz	chr19	53360902	53410902	-	ZNF468
chr19	53394635	53395031	-	L2a	chr19	53360902	53410902	-	ZNF468
chr19	53395336	53395649	+	AluSp	chr19	53360902	53410902	-	ZNF468
chr19	53397357	53397666	+	AluSx1	chr19	53360902	53410902	-	ZNF468
chr19	53398782	53399090	+	AluSq10	chr19	53360902	53410902	-	ZNF468
chr19	53399995	53400411	+	MER51C	chr19	53360902	53410902	-	ZNF468
chr19	53401778	53402250	-	LTR2B	chr19	53360902	53410902	-	ZNF468
chr19	53408107	53408431	+	L1M3c	chr19	53360902	53410902	-	ZNF468
chr19	53510505	53510925	+	LTR43	chr19	53496784	53546784	-	ZNF702P
chr19	53512555	53514677	+	MER50-int	chr19	53496784	53546784	-	ZNF702P
chr19	53515495	53515821	-	AluSp	chr19	53496784	53546784	-	ZNF702P
chr19	53516135	53516438	+	AluY	chr19	53496784	53546784	-	ZNF702P
chr19	53518261	53518819	+	MER66-int	chr19	53496784	53546784	-	ZNF702P
chr19	55550619	55550927	+	AluSx1	chr19	55537220	55587220	+	EPS8L1
chr19	55560211	55560592	+	MLT1C	chr19	55537220	55587220	+	EPS8L1
chr19	55568160	55568728	+	L1MB7	chr19	55537220	55587220	+	EPS8L1
chr19	55578774	55579119	-	L2	chr19	55574585	55624585	-	RDH13
chr19	55578774	55579119	-	L2	chr19	55537220	55587220	+	EPS8L1
chr19	55587369	55587722	-	MSR1	chr19	55574585	55624585	-	RDH13
chr19	55588951	55589254	-	AluSc	chr19	55574585	55624585	-	RDH13
chr19	55600734	55601362	+	L2a	chr19	55574585	55624585	-	RDH13
chr19	57341582	57341992	+	L1M3	chr19	57336374	57386374	-	PEG3
chr2	17928235	17928586	+	L1MDa	chr2	17885176	17935176	+	GEN1
chr2	17933416	17933716	-	MER2	chr2	17885176	17935176	+	GEN1
chr2	86835329	86835633	+	AluSz	chr2	86790620	86840620	-	CHMP3
chr2	86836105	86836507	+	MSTB2	chr2	86790620	86840620	-	CHMP3
chr21	39492309	39492672	-	MLT2C1	chr21	39443544	39493544	+	DSCR8
chr21	39493281	39493705	-	LTR9	chr21	39443544	39493544	+	DSCR8
chr22	20400073	20400537	-	L2b	chr22	20398695	20448695	-	PI4KAP1
chr22	37284127	37284717	+	L1ME3F	chr22	37259674	37309674	+	CSF2RB
chr22	37284718	37285085	-	MLT1A1	chr22	37259674	37309674	+	CSF2RB
chr22	37285279	37285603	+	AluY	chr22	37259674	37309674	+	CSF2RB
chr22	37584878	37585520	-	MER41B	chr22	37584330	37634330	-	C1QTNF6
chr22	37585521	37591507	-	MER41-int	chr22	37584330	37634330	-	C1QTNF6
chr3	127296562	127296952	+	MLT1K	chr3	127267199	127317199	+	MCM2
chr3	132400100	132400411	-	AluSz6	chr3	132378975	132428975	-	ACAD11
chr4	53618633	53618937	+	AluSp	chr4	53617807	53667807	-	ERVMER34-1
chr4	113562565	113563408	-	L2a	chr4	113558151	113608151	-	C4orf21
chr4	153860235	153860585	-	AluSc5	chr4	153814134	153864134	+	FHDC1
chr4	189030420	189030726	-	AluJb	chr4	189026408	189076408	-	TRIML2
chr5	74326552	74326868	+	L1MC4a	chr5	74326724	74376724	-	GCNT4
chr5	74327990	74328402	+	L2	chr5	74326724	74376724	-	GCNT4
chr5	74329479	74329864	-	L1PA8	chr5	74326724	74376724	-	GCNT4
chr5	74333408	74333729	+	AluSx	chr5	74326724	74376724	-	GCNT4
chr5	74334280	74334656	-	MLT1A1	chr5	74326724	74376724	-	GCNT4
chr5	74335463	74335942	+	L2a	chr5	74326724	74376724	-	GCNT4
chr5	74340938	74341452	-	L1MB3	chr5	74326724	74376724	-	GCNT4
chr5	74342596	74343115	+	MER34	chr5	74326724	74376724	-	GCNT4
chr5	78941687	78942310	-	MER82	chr5	78935658	78985658	+	CMYA5
chr5	148445040	148445434	-	L2	chr5	148442737	148492737	-	SH3TC2
chr5	148445435	148445907	-	MLT2C2	chr5	148442737	148492737	-	SH3TC2
chr5	148448850	148449284	-	L2a	chr5	148442737	148492737	-	SH3TC2
chr5	148450027	148450436	-	LTR23	chr5	148442737	148492737	-	SH3TC2
chr5	148450446	148450857	+	MER57C2	chr5	148442737	148492737	-	SH3TC2
chr5	148451168	148451999	+	MER21C	chr5	148442737	148492737	-	SH3TC2
chr5	148460078	148461449	+	L1MA9	chr5	148442737	148492737	-	SH3TC2
chr5	179288965	179289273	+	MER44A	chr5	179285840	179335840	-	C5orf45
chr6	10440236	10441220	-	L1PA4	chr6	10412607	10462607	-	TFAP2A
chr6	10458064	10458485	-	MLT1D	chr6	10412607	10462607	-	TFAP2A
chr6	11111940	11112450	-	MER50	chr6	11112071	11162071	-	ERVFRD-1
chr6	11131582	11133174	+	L1MB7	chr6	11112071	11162071	-	ERVFRD-1
chr6	28047635	28048132	+	LTR10A	chr6	27998481	28048481	+	ZNF165
chr6	28048152	28048470	-	AluSc8	chr6	27998481	28048481	+	ZNF165
chr6	30250654	30251052	-	MSTA	chr6	30244620	30294620	+	TRIM39
chr6	30251053	30252681	-	MSTA-int	chr6	30244620	30294620	+	TRIM39
chr6	30253099	30254439	-	L1MA1	chr6	30244620	30294620	+	TRIM39
chr6	30254754	30256443	-	L1PREC2	chr6	30244620	30294620	+	TRIM39
chr6	30265851	30268729	-	L1PA15	chr6	30244620	30294620	+	TRIM39
chr6	30629717	30630207	-	L3	chr6	30585084	30635084	-	PPP1R10
chr6	33269069	33269372	+	AluSx	chr6	33257304	33307304	-	WDR46
chr6	33270414	33270719	-	AluSq2	chr6	33257304	33307304	-	WDR46
chr6	122758348	122759061	+	L1MCa	chr6	122743061	122793061	+	PKIB
chr6	122759062	122759466	+	MSTA	chr6	122743061	122793061	+	PKIB
chr6	122759521	122760126	+	L1PA14	chr6	122743061	122793061	+	PKIB
chr6	122760127	122760963	+	MSTA-int	chr6	122743061	122793061	+	PKIB
chr6	122763656	122763980	-	L1MD2	chr6	122743061	122793061	+	PKIB
chr6	122775860	122776300	+	HERVL-int	chr6	122743061	122793061	+	PKIB
chr6	122776353	122776799	+	MLT2A1	chr6	122743061	122793061	+	PKIB
chr6	125286780	125287125	+	L2a	chr6	125254513	125304513	+	RNF217
chr6	125292595	125292899	-	AluSc	chr6	125254513	125304513	+	RNF217
chr6	125300597	125301053	-	L2b	chr6	125254513	125304513	+	RNF217
chr6	168728815	168729158	+	L1M5	chr6	168720402	168770402	-	DACT2
chr7	4807753	4808062	-	AluY	chr7	4765261	4815261	+	AP5Z1
chr7	30060070	30060378	-	MER44A	chr7	30017976	30067976	+	PLEKHA8
chr8	67104736	67105288	+	MLT2A2	chr8	67090846	67140846	-	CRH
chr8	95649518	95649964	-	L1MC4	chr8	95603363	95653363	+	ESRP1
chr9	213376	213701	-	MER33	chr9	164864	214864	+	DOCK8
chr9	75125953	75126276	-	AluSx	chr9	75086716	75136716	+	TMC1
chr9	75127951	75128746	+	L1PA4	chr9	75086716	75136716	+	TMC1
chr9	75134230	75134546	+	AluSz	chr9	75086716	75136716	+	TMC1
chr9	85682781	85683086	-	AluJb	chr9	85678043	85728043	-	RASEF
chr9	85683312	85683697	+	MLT1E1A	chr9	85678043	85728043	-	RASEF
chrX	100647829	100648134	+	AluSx	chrX	100613120	100663120	+	HNRNPH2
chrX	100648135	100648509	+	L1MA1	chrX	100613120	100663120	+	HNRNPH2
chrX	100648515	100648993	+	L1MC3	chrX	100613120	100663120	+	HNRNPH2
chrX	100649036	100649339	+	AluSq2	chrX	100613120	100663120	+	HNRNPH2
chrX	100654643	100655477	-	L2a	chrX	100613120	100663120	+	HNRNPH2
chrX	100655813	100656122	-	AluSz	chrX	100613120	100663120	+	HNRNPH2
chrX	100657111	100657470	+	MER31B	chrX	100613120	100663120	+	HNRNPH2
chrX	152859041	152859350	+	L1MD2	chrX	152857896	152907896	+	DUSP9

## Sheet: Sheet3
DDI2
NCMAP
SZT2
LAMC2
KMO
MCM10
ZNF488
PHYHIPL
HELLS
NEURL
GYLTL1B
SLC22A11
CDC42BPG
OVOL1
P2RY6
GDPD5
BIN2
KRT80
NT5DC3
KNTC1
POLE
RAD51
SPINT1
CYP19A1
CCNB2
KIF23
GRAMD2
HDC1
SEMA7A
BCAR4
ZKSCAN2
HSD11B2
MIR4720
SPIRE2
USP43
SLC6A4
CDC6
ARHGAP27
DSC3
DOT1L
ZNF823
PSG3
PSG1
PSG5
PSG4
LYPD3
LYPD3
ZNF701
ZNF600
ZNF468
ZNF702P
EPS8L1
RDH13
EPS8L1
RDH13
PEG3
GEN1
CHMP3
DSCR8
PI4KAP1
CSF2RB
C1QTNF6
MCM2
ACAD11
ERVMER34-1
C4orf21
FHDC1
TRIML2
GCNT4
CMYA5
SH3TC2
C5orf45
TFAP2A
ERVFRD-1
ZNF165
TRIM39
PPP1R10
WDR46
PKIB
RNF217
DACT2
AP5Z1
PLEKHA8
CRH
ESRP1
DOCK8
TMC1
RASEF	RAB45
HNRNPH2
DUSP9
