# Supplementary material for: ERV3-MLT1 provides cis-regulatory elements for human placental functioning and are commonly dysregulated in human-specific preeclampsia
Source: Genome Biol. 2025 Nov 5;26:364. doi: 10.1186/s13059-025-03821-1 (PMC12587658; doi:10.1186/s13059-025-03821-1)
Supplement: Supplementary file 9 — Additional file 9: Table S3. Interactome of EPS8and EPS8L1. [file 13059_2025_3821_MOESM9_ESM.xlsx]

## Sheet: EPS8L1 BeWo
Number	#NAME?	Difference	Protein names	Gene names
1	4.51446	7.23911	Epidermal growth factor receptor kinase substrate 8-like protein 1	EPS8L1
2	4.41638	4.49945	Rho GTPase-activating protein 27	ARHGAP27
3	4.36927	6.39157	Brain-specific angiogenesis inhibitor 1-associated protein 2	BAIAP2
4	3.70041	1.08094	Serine/arginine-rich splicing factor 6;Serine/arginine-rich splicing factor 4	SRSF6;SRSF4
5	3.50539	3.71555	Thioredoxin domain-containing protein 5	TXNDC5
6	3.24669	3.13069	Heat shock-related 70 kDa protein 2	HSPA2
7	2.98699	-0.86931	Nucleoside diphosphate kinase;Nucleoside diphosphate kinase B	NME1-NME2;NME2;NME1
8	2.91738	-2.25067	Protein S100-A8;Protein S100-A8, N-terminally processed	S100A8
9	2.83776	1.99903	Brain-specific angiogenesis inhibitor 1-associated protein 2-like protein 1	BAIAP2L1
10	2.66088	1.87605	Stress-70 protein, mitochondrial	HSPA9
11	2.64282	-0.925014	Heterogeneous nuclear ribonucleoprotein A/B	HNRNPAB
12	2.41908	-0.680749	60S ribosomal protein L9	RPL9
13	2.40351	-0.529999	Heterogeneous nuclear ribonucleoprotein A1;Heterogeneous nuclear ribonucleoprotein A1, N-terminally processed;Heterogeneous nuclear ribonucleoprotein A1-like 2	HNRNPA1;HNRNPA1L2
14	2.36781	-1.03666	TATA-binding protein-associated factor 2N	TAF15
15	2.08782	1.10423	Heat shock cognate 71 kDa protein	HSPA8
16	2.02319	0.235622	40S ribosomal protein S4, X isoform	RPS4X
17	2.01299	-0.741486	Heterogeneous nuclear ribonucleoprotein D-like	HNRNPDL
18	1.99092	0.611806	14-3-3 protein epsilon	YWHAE
19	1.98912	-0.73546	Activated RNA polymerase II transcriptional coactivator p15	SUB1
20	1.98576	-1.72411	Multifunctional methyltransferase subunit TRM112-like protein	TRMT112
21	1.95631	2.81154	Heat shock 70 kDa protein 1B;Heat shock 70 kDa protein 1A	HSPA1B;HSPA1A
22	1.92758	0.564938	Heterogeneous nuclear ribonucleoprotein U-like protein 1	HNRNPUL1
23	1.81157	1.74712	Histone-binding protein RBBP4;Histone-binding protein RBBP7	RBBP4;RBBP7
24	1.80911	-0.399156	40S ribosomal protein S3a	RPS3A
25	1.80776	-0.680466	Polyadenylate-binding protein 2	PABPN1
26	1.80221	-0.589539	Heterogeneous nuclear ribonucleoprotein A0	HNRNPA0
27	1.7594	0.97965	78 kDa glucose-regulated protein	HSPA5
28	1.75177	-1.60423	Clathrin light chain A	CLTA
29	1.71041	-0.965092	High mobility group protein HMG-I/HMG-Y	HMGA1
30	1.66985	1.91793	Abl interactor 1;Abl interactor 2	ABI1;ABI2
31	1.64576	0.58981	Tight junction protein ZO-2	TJP2
32	1.6377	-0.321991	Protein FAM98B	FAM98B
33	1.61533	-0.586217	60S ribosomal protein L17	RPL17;RPL17-C18orf32
34	1.59858	-0.450796	Heterogeneous nuclear ribonucleoprotein D0	HNRNPD
35	1.58504	0.626151	Insulin-like growth factor 2 mRNA-binding protein 1	IGF2BP1
36	1.57133	-1.27222	Myosin light polypeptide 6	MYL6
37	1.53917	2.0437	Protein disulfide-isomerase	P4HB
38	1.52259	-0.814245	Nuclease-sensitive element-binding protein 1	YBX1
39	1.51829	-0.464476	Tropomyosin alpha-4 chain	TPM4
40	1.51222	1.1302	Signal recognition particle subunit SRP72	SRP72
41	1.50913	-0.332453	Protein lin-28 homolog B	LIN28B
42	1.49275	0.78223	Poly(rC)-binding protein 1	PCBP1
43	1.48269	0.887817	Ribosomal protein L15;60S ribosomal protein L15	RPL15
44	1.44846	-0.40576	YTH domain-containing family protein 2	YTHDF2
45	1.44304	1.56215	Heat shock protein 105 kDa	HSPH1
46	1.37946	0.590474	Interleukin enhancer-binding factor 3	ILF3
47	1.3696	1.47159	Calreticulin	CALR
48	1.36749	-1.50652	60S acidic ribosomal protein P2	RPLP2
49	1.35925	-0.421057	Ubiquitin-associated protein 2-like	UBAP2L
50	1.35901	1.07263	Neuroblast differentiation-associated protein AHNAK	AHNAK
51	1.35438	-0.841448	Cell growth-regulating nucleolar protein	LYAR
52	1.35327	0.553117	Nucleolar RNA helicase 2	DDX21
53	1.34083	-1.33633	Small nuclear ribonucleoprotein Sm D1	SNRPD1
54	1.34047	-0.487293	Heterogeneous nuclear ribonucleoproteins A2/B1	HNRNPA2B1
55	1.32375	0.604001	Elongation factor Tu, mitochondrial	TUFM
56	1.29011	-0.490443	Single-stranded DNA-binding protein, mitochondrial	SSBP1
57	1.28072	0.433083	Peroxiredoxin-1	PRDX1
58	1.28005	-0.891142	RNA-binding protein FUS	FUS
59	1.25234	0.305428	Annexin A2;Annexin;Putative annexin A2-like protein	ANXA2;ANXA2P2

## Sheet: EPS8L1 SGHPL-4
Number	#NAME?	Difference	Protein names	Gene names
1	5.62376	2.20495	Fructose-bisphosphate aldolase;Fructose-bisphosphate aldolase A	ALDOA
2	4.69532	7.33037	Epidermal growth factor receptor kinase substrate 8-like protein 1	EPS8L1
3	4.08148	1.8006	Chromobox protein homolog 3;Chromobox protein homolog 1	CBX3;CBX1
4	4.02366	2.96596	LIM domain only protein 7	LMO7
5	3.74845	2.09315	Protein disulfide-isomerase A6	PDIA6
6	3.61474	-3.07283	Zinc-alpha-2-glycoprotein	AZGP1
7	3.59263	1.82721	Nucleolysin TIAR	TIAL1
8	3.57284	4.8076	Brain-specific angiogenesis inhibitor 1-associated protein 2	BAIAP2
9	3.41183	4.23584	Thioredoxin domain-containing protein 5	TXNDC5
10	3.25153	1.6629	78 kDa glucose-regulated protein	HSPA5
11	3.12496	3.09744	Complement component 1 Q subcomponent-binding protein, mitochondrial	C1QBP
12	2.9355	2.83562	DnaJ homolog subfamily A member 1	DNAJA1
13	2.75946	1.20979	Peroxiredoxin-4	PRDX4
14	2.73645	2.39854	E3 ubiquitin-protein ligase TRIM21	TRIM21
15	2.68797	1.55704	Heat shock cognate 71 kDa protein	HSPA8
16	2.65395	-2.04114	Cystatin-A;Cystatin-A, N-terminally processed	CSTA
17	2.6485	1.44142	Antigen KI-67	MKI67
18	2.58676	1.21546	Polyadenylate-binding protein;Polyadenylate-binding protein 4	PABPC4
19	2.56209	1.94585	Heterogeneous nuclear ribonucleoprotein U-like protein 1	HNRNPUL1
20	2.36678	1.33603	S-phase kinase-associated protein 1	SKP1
21	2.32866	1.30713	Probable ATP-dependent RNA helicase DDX6	DDX6
22	2.32211	-4.55743	Serpin B3	SERPINB3
23	2.29668	1.10776	MICOS complex subunit MIC60	IMMT
24	2.19756	2.34343	Protein disulfide-isomerase	P4HB
25	2.19094	1.20588	Heterogeneous nuclear ribonucleoprotein H3	HNRNPH3
26	2.14622	1.2504	MICOS complex subunit MIC27	APOOL
27	2.13305	2.12848	Stress-70 protein, mitochondrial	HSPA9
28	2.0201	3.00245	Oxygen-dependent coproporphyrinogen-III oxidase, mitochondrial	CPOX
29	2.01777	0.90033	Tubulin beta-3 chain	TUBB3
30	2.01579	1.8827	Ras-related C3 botulinum toxin substrate 1	RAC1
31	1.99656	1.63548	60S ribosomal protein L5	RPL5
32	1.98341	1.65626	PDZ and LIM domain protein 7	PDLIM7
33	1.95911	1.84143	Trifunctional enzyme subunit alpha, mitochondrial;Long-chain enoyl-CoA hydratase;Long chain 3-hydroxyacyl-CoA dehydrogenase	HADHA
34	1.93824	1.72928	Src substrate cortactin	CTTN
35	1.92895	1.42489	Polyadenylate-binding protein 1;Polyadenylate-binding protein;Polyadenylate-binding protein 3	PABPC1;PABPC3
36	1.92411	1.66712	Ribosome-binding protein 1	RRBP1
37	1.89407	0.552258	Pyruvate kinase PKM;Pyruvate kinase	PKM
38	1.85699	1.44358	ELAV-like protein 1	ELAVL1
39	1.85193	1.50573	Mannosyl-oligosaccharide glucosidase	MOGS
40	1.84074	-0.857489	Endoplasmic reticulum resident protein 29	ERP29
41	1.82756	2.6307	Splicing factor 3B subunit 2	SF3B2
42	1.80393	2.35522	Far upstream element-binding protein 2	KHSRP
43	1.77071	1.22933	Tight junction protein ZO-1	TJP1
44	1.76122	-1.94608	Caspase-14;Caspase-14 subunit p17, mature form;Caspase-14 subunit p10, mature form;Caspase-14 subunit p20, intermediate form;Caspase-14 subunit p8, intermediate form	CASP14
45	1.75444	1.16247	Heterogeneous nuclear ribonucleoprotein U	HNRNPU
46	1.73786	1.72985	Splicing factor 3B subunit 1	SF3B1
47	1.7374	1.38266	Heat shock 70 kDa protein 1B;Heat shock 70 kDa protein 1A	HSPA1B;HSPA1A
48	1.68051	1.64623	Cytoskeleton-associated protein 4	CKAP4
49	1.68049	0.724263	BUB3-interacting and GLEBS motif-containing protein ZNF207	ZNF207
50	1.65612	1.23612	Serine/arginine repetitive matrix protein 1	SRRM1
51	1.64731	1.44662	Bifunctional methylenetetrahydrofolate dehydrogenase/cyclohydrolase, mitochondrial;NAD-dependent methylenetetrahydrofolate dehydrogenase;Methenyltetrahydrofolate cyclohydrolase	MTHFD2
52	1.64341	1.99874	Far upstream element-binding protein 1	FUBP1
53	1.63884	1.69192	Protein PRRC2A	PRRC2A
54	1.63609	1.0863	Serrate RNA effector molecule homolog	SRRT
55	1.63472	0.935195	Heterogeneous nuclear ribonucleoprotein H;Heterogeneous nuclear ribonucleoprotein H, N-terminally processed	HNRNPH1
56	1.60861	1.46624	mRNA cap guanine-N7 methyltransferase	RNMT
57	1.6049	1.03808	F-actin-capping protein subunit beta	CAPZB
58	1.5965	1.02066	Regulator of nonsense transcripts 1	UPF1
59	1.58921	1.40124	NAD(P)H dehydrogenase [quinone] 1	NQO1
60	1.58699	2.05896	Zinc finger CCCH-type antiviral protein 1	ZC3HAV1
61	1.58199	1.41816	Ataxin-2	ATXN2
62	1.56424	0.988431	Heterogeneous nuclear ribonucleoproteins A2/B1	HNRNPA2B1
63	1.55902	0.980465	60 kDa heat shock protein, mitochondrial	HSPD1
64	1.55897	1.2271	40S ribosomal protein S8	RPS8
65	1.55466	1.4537	Protein PRRC2C	PRRC2C
66	1.54197	1.07323	60S ribosomal protein L10	RPL10
67	1.53932	0.90511	Tubulin beta-2A chain;Tubulin beta-2B chain	TUBB2A;TUBB2B
68	1.53706	1.01642	Prelamin-A/C;Lamin-A/C	LMNA
69	1.53555	1.84443	Protein-L-isoaspartate O-methyltransferase;Protein-L-isoaspartate(D-aspartate) O-methyltransferase	PCMT1
70	1.53105	1.47874	Eukaryotic translation initiation factor 4 gamma 1	EIF4G1
71	1.50969	1.60245	Prostaglandin reductase 1	PTGR1
72	1.50925	0.806236	Protein kinase C delta-binding protein	PRKCDBP
73	1.50566	1.56284	Far upstream element-binding protein 3	FUBP3
74	1.49467	1.11849	40S ribosomal protein S2	RPS2
75	1.49239	2.52694	ATP-dependent 6-phosphofructokinase, platelet type	PFKP
76	1.48294	0.834911	Heterogeneous nuclear ribonucleoprotein D0	HNRNPD
77	1.47871	0.334263	Peroxiredoxin-1	PRDX1
78	1.47436	0.931913	La-related protein 4	LARP4
79	1.46652	0.938774	ATPase family AAA domain-containing protein 3A	ATAD3A
80	1.43925	1.01976	tRNA-splicing ligase RtcB homolog	RTCB
81	1.43655	0.816484	Mitochondrial import receptor subunit TOM70	TOMM70A
82	1.43646	2.38511	Splicing factor U2AF 65 kDa subunit	U2AF2
83	1.43487	1.84109	Protein LSM14 homolog A	LSM14A
84	1.42617	1.28318	Very-long-chain enoyl-CoA reductase	TECR
85	1.41826	1.35374	Transformer-2 protein homolog beta	TRA2B
86	1.41262	1.28237	40S ribosomal protein S9	RPS9
87	1.40974	1.76185	La-related protein 1	LARP1
88	1.40926	1.01677	Sulfide:quinone oxidoreductase, mitochondrial	SQRDL
89	1.40874	0.537242	Nuclease-sensitive element-binding protein 1	YBX1
90	1.40773	0.999285	RNA-binding protein EWS	EWSR1
91	1.4059	1.11557	Double-stranded RNA-binding protein Staufen homolog 1	STAU1
92	1.40493	0.150881	Ras-related protein Ral-A	RALA
93	1.40354	1.20681	SWI/SNF-related matrix-associated actin-dependent regulator of chromatin subfamily E member 1	SMARCE1
94	1.40271	1.05344	Heterogeneous nuclear ribonucleoprotein K	HNRNPK
95	1.39761	0.878226	5-3 exoribonuclease 2	XRN2
96	1.39575	1.29143	Ribosomal protein L15;60S ribosomal protein L15	RPL15
97	1.384	1.87025	Interleukin enhancer-binding factor 3	ILF3
98	1.37304	-1.44335	Calmodulin-like protein 5	CALML5
99	1.37273	1.25104	Ataxin-2-like protein	ATXN2L
100	1.36518	-2.50843	Protein S100-A9	S100A9
101	1.36276	1.31331	ADP/ATP translocase 2;ADP/ATP translocase 2, N-terminally processed	SLC25A5
102	1.35853	2.1501	X-ray repair cross-complementing protein 6	XRCC6
103	1.34924	2.19328	Leucine-rich repeat flightless-interacting protein 1	LRRFIP1
104	1.34257	0.867105	Bcl-2-associated transcription factor 1	BCLAF1
105	1.32845	2.48085	Insulin-like growth factor 2 mRNA-binding protein 1	IGF2BP1
106	1.32494	1.02946	Phosphate carrier protein, mitochondrial	SLC25A3
107	1.32335	1.03575	60S ribosomal protein L18	RPL18
108	1.31766	-0.219113	Ubiquitin-60S ribosomal protein L40;Ubiquitin;60S ribosomal protein L40;Ubiquitin-40S ribosomal protein S27a;Ubiquitin;40S ribosomal protein S27a;Polyubiquitin-B;Ubiquitin;Polyubiquitin-C;Ubiquitin	UBB;RPS27A;UBC;UBA52
109	1.31435	0.839835	Serine/arginine-rich splicing factor 7	SRSF7
110	1.30789	0.891701	Peptidyl-prolyl cis-trans isomerase;Peptidyl-prolyl cis-trans isomerase FKBP11	FKBP11
111	1.29401	1.27249	40S ribosomal protein S4, X isoform	RPS4X
112	1.29287	1.37587	Centrosomal protein of 170 kDa	CEP170
113	1.27273	-2.53534	Protein S100-A7	S100A7
114	1.26065	0.911853	Nucleolin	NCL
115	1.25182	0.776937	60S ribosomal protein L13a;Putative 60S ribosomal protein L13a protein RPL13AP3	RPL13A;RPL13a;RPL13AP3

## Sheet: Overlap_BeWo_SGHPL-4
Common between the two cell lines
BAIAP2
HNRNPUL1
HNRNPA2B1
HNRNPD
HSPA1A
HSPA1B
HSPA5
HSPA8
HSPA9
IGF2BP1
ILF3
PRDX1
P4HB
RPS4X
RPL15
TXNDC5
YBX1
EPS8L1
KEGGS
Enrichment FDR	Genes in list	Total genes	Functional Category	Genes
0.000180294470160346	4	169	Protein processing in endoplasmic reticulum	HSPA5 HSPA8 P4HB TXNDC5
Enrichment FDR	Genes in list	Total genes	Functional Category	Genes
4018.2	14	1869	RNA binding	YBX1 HNRNPUL1 HSPA8 HSPA9 PRDX1 HNRNPA2B1 ILF3 HNRNPD IGF2BP1 RPL15 P4HB RPS4X HSPA1B HSPA1A
682966	5	46	Protein folding chaperone	HSPA5 HSPA8 HSPA9 HSPA1B HSPA1A
682966	5	46	Misfolded protein binding	HSPA5 HSPA8 HSPA9 HSPA1B HSPA1A
1.11278e+08	14	4406	Nucleic acid binding	YBX1 HNRNPUL1 HSPA8 HSPA9 PRDX1 HNRNPA2B1 ILF3 HNRNPD IGF2BP1 RPL15 P4HB RPS4X HSPA1B HSPA1A
1.11278e+08	5	138	Unfolded protein binding	HSPA5 HSPA8 HSPA9 HSPA1B HSPA1A
1.40788e+08	5	150	Heat shock protein binding	HSPA5 HSPA8 HSPA9 HSPA1B HSPA1A
1.84795e+08	7	579	Cell adhesion molecule binding	EPSL1 HSPA5 HSPA8 PRDX1 RPL15 BAIAP2 HSPA1A P4HB
4.8069e+09	10	2458	Enzyme binding	EPS8L1 HSPA1B HSPA1A HSPA9 HNRNPD HSPA5 YBX1 HNRNPUL1 HSPA8 P4HB
1.96585e+08	3	14	C3HC4-type RING finger domain binding	HSPA8 HSPA1B HSPA1A
2.01812e+07	6	354	Cadherin binding	EPS8L1 HSPA5 HSPA8 PRDX1 RPL15 BAIAP2 HSPA1A
9.23154e+08	4	98	MRNA 3 -UTR binding	IGF2BP1 HNRNPA2B1 ILF3 HNRNPD
4.32515e+09	5	339	Ubiquitin protein ligase binding	HSPA1B HSPA1A HSPA5 HSPA8 HSPA9
5.10207e+09	5	357	Ubiquitin-like protein ligase binding	HSPA1B HSPA1A HSPA5 HSPA8 HSPA9
Enrichment FDR	Genes in list	Total genes	Functional Category	Genes
679877	10	785	Ribonucleoprotein complex	RPL15 YBX1 RPS4X HSPA8 HNRNPA2B1 ILF3 HNRNPD IGF2BP1 HSPA1B HSPA1A
2.42378e+07	12	2336	Extracellular organelle	HSPA5 YBX1 HSPA8 HSPA9 PRDX1 BAIAP2 P4HB RPS4X HSPA1B HSPA1A TXNDC5 HNRNPA2B1
2.42378e+07	12	2311	Extracellular exosome	HSPA5 YBX1 HSPA8 HSPA9 PRDX1 BAIAP2 P4HB RPS4X HSPA1B HSPA1A TXNDC5 HNRNPA2B1
2.42378e+07	12	2334	Extracellular vesicle	HSPA5 YBX1 HSPA8 HSPA9 PRDX1 BAIAP2 P4HB RPS4X HSPA1B HSPA1A TXNDC5 HNRNPA2B1
9.04797e+07	7	471	Focal adhesion	HSPA5 HSPA8 HSPA9 P4HB RPS4X HSPA1B HSPA1A
9.04797e+07	7	478	Cell-substrate junction	HSPA5 HSPA8 HSPA9 P4HB RPS4X HSPA1B HSPA1A
2.96439e+08	8	905	Anchoring junction	HSPA5 HSPA8 HSPA9 BAIAP2 P4HB RPS4X HSPA1B HSPA1A
1.41471e+09	12	3552	Extracellular space	HSPA5 YBX1 HSPA8 HSPA9 PRDX1 BAIAP2 P4HB RPS4X HSPA1B HSPA1A TXNDC5 HNRNPA2B1
2.09941e+09	10	2274	Cell junction	HSPA5 HSPA8 HSPA9 BAIAP2 P4HB RPS4X HSPA1B HSPA1A HNRNPD IGF2BP1
2.45763e+09	13	4708	Extracellular region	HSPA5 YBX1 HSPA8 HSPA9 PRDX1 ILF3 BAIAP2 P4HB RPS4X HSPA1B HSPA1A TXNDC5 HNRNPA2B1
2.60548e+09	4	119	Melanosome	HSPA5 HSPA8 PRDX1 P4HB
2.60548e+09	4	119	Pigment granule	HSPA5 HSPA8 PRDX1 P4HB
9.09884e+09	12	4391	Vesicle	HSPA5 YBX1 HSPA8 HSPA9 PRDX1 BAIAP2 P4HB RPS4X HSPA1B HSPA1A TXNDC5 HNRNPA2B1
Enrichment FDR	Genes in list	Total genes	Functional Category	Genes
3.4511e+06	5	34	Protein refolding	HSPA5 HSPA8 HSPA9 HSPA1B HSPA1A
5.94581e+06	5	43	Chaperone cofactor-dependent protein refolding	HSPA5 HSPA8 HSPA9 HSPA1B HSPA1A
7.03561e+06	5	48	de novo posttranslational protein folding	HSPA5 HSPA8 HSPA9 HSPA1B HSPA1A
7.99499e+06	5	52	de novo protein folding	HSPA5 HSPA8 HSPA9 HSPA1B HSPA1A
839258	8	454	MRNA catabolic process	YBX1 IGF2BP1 HSPA1B HSPA1A HNRNPD HSPA8 RPL15 RPS4X
839258	10	1013	MRNA metabolic process	HNRNPA2B1 YBX1 IGF2BP1 HSPA1B HSPA1A HSPA8 HNRNPD HNRNPUL1 RPL15 RPS4X
1.40058e+07	8	494	RNA catabolic process	YBX1 IGF2BP1 HSPA1B HSPA1A HNRNPD HSPA8 RPL15 RPS4X
2.45387e+07	5	74	Chaperone-mediated protein folding	HSPA5 HSPA8 HSPA9 HSPA1B HSPA1A
8.11186e+07	8	638	Nucleobase-containing compound catabolic process	YBX1 IGF2BP1 HSPA1B HSPA1A HNRNPD HSPA8 RPL15 RPS4X
1.25119e+08	8	692	Cellular nitrogen compound catabolic process	YBX1 IGF2BP1 HSPA1B HSPA1A HNRNPD HSPA8 RPL15 RPS4X
1.25119e+08	8	690	Heterocycle catabolic process	YBX1 IGF2BP1 HSPA1B HSPA1A HNRNPD HSPA8 RPL15 RPS4X
1.34056e+08	8	706	Aromatic compound catabolic process	YBX1 IGF2BP1 HSPA1B HSPA1A HNRNPD HSPA8 RPL15 RPS4X
1.4632e+08	6	253	Protein folding	HSPA5 HSPA8 HSPA9 P4HB HSPA1B HSPA1A
1.4632e+08	8	726	Posttranscriptional regulation of gene expression	YBX1 HNRNPA2B1 IGF2BP1 ILF3 HNRNPD RPS4X HSPA8 HSPA1A
1.56253e+08	8	741	Organic cyclic compound catabolic process	YBX1 IGF2BP1 HSPA1B HSPA1A HNRNPD HSPA8 RPL15 RPS4X
8.62999e+08	5	172	Cellular response to unfolded protein	HSPA5 HSPA8 HSPA9 HSPA1B HSPA1A
8.69847e+08	9	1355	Cellular macromolecule catabolic process	HSPA5 HSPA1B HSPA1A YBX1 IGF2BP1 HNRNPD HSPA8 RPL15 RPS4X
1.44732e+08	11	2597	Interspecies interaction between organisms	HNRNPUL1 HSPA8 PRDX1 HNRNPA2B1 ILF3 HSPA1B HSPA1A BAIAP2 P4HB RPL15 RPS4X
1.44732e+08	6	390	Regulation of mRNA metabolic process	YBX1 IGF2BP1 HSPA8 HNRNPA2B1 HNRNPD HSPA1A
1.61252e+09	5	204	Cellular response to topologically incorrect protein	HSPA5 HSPA8 HSPA9 HSPA1B HSPA1A
1.65103e+09	5	207	Response to unfolded protein	HSPA5 HSPA8 HSPA9 HSPA1B HSPA1A
1.90175e+09	5	215	Regulation of mRNA stability	YBX1 IGF2BP1 HNRNPD HSPA8 HSPA1A
1.91023e+09	8	1084	Viral process	HSPA8 HNRNPA2B1 ILF3 HSPA1B HSPA1A P4HB RPL15 RPS4X
2.26906e+09	2	2	Positive regulation of telomerase RNA reverse transcriptase activity	HNRNPD HNRNPA2B1
2.27223e+09	5	230	Regulation of RNA stability	YBX1 IGF2BP1 HNRNPD HSPA8 HSPA1A
2.27223e+09	13	4410	Regulation of biological quality	PRDX1 BAIAP2 YBX1 IGF2BP1 HSPA1A HSPA8 HNRNPD P4HB TXNDC5 HSPA5 HSPA9 HSPA1B HNRNPA2B1
2.37172e+08	9	1609	Macromolecule catabolic process	HSPA5 HSPA8 HSPA1B HSPA1A YBX1 IGF2BP1 HNRNPD RPL15 RPS4X
2.37318e+09	5	241	Response to topologically incorrect protein	HSPA5 HSPA8 HSPA9 HSPA1B HSPA1A
2.37318e+09	8	1158	Symbiotic process	HSPA8 HNRNPA2B1 ILF3 HSPA1B HSPA1A P4HB RPL15 RPS4X
2.37318e+09	5	239	Regulation of mRNA catabolic process	YBX1 IGF2BP1 HNRNPD HSPA8 HSPA1A

## Sheet: Overlap_in_vivo_in_vitro
transcriptome common between in vitro and in vivo
PFKFB4, LDHA, CKB, PLAC8, DIO2 and JUNB, FOS, C5, CX3CL1, HES4, CLDN1
GO Cellular component
	Gene in list	Total genes
2.7E-05	2	3	Transcription factor AP-1 complex	JUNB FOS

## Sheet: EPS8_EPS8L1_Biogrid
ESP8L1	Biogrid
	Role	Organism	Experimental Evidence Code	Dataset	Throughput	HTP Score	Curated By	More
ABI1	HIT	H. sapiens	Affinity Capture-Western	Offenhaeuser N (2004)	Low	-	BioGRID	-		GO Biological Process ESP8L1
ABI2	HIT	H. sapiens	Two-hybrid	Luck K (2020)	High	-	BioGRID			Rho protein signal transduction [IDA]
ACTG1	HIT	H. sapiens	Affinity Capture-Western	Offenhaeuser N (2004)	Low	-	BioGRID	-		positive regulation of Rac GTPase activity [IDA]
CD3E	HIT	H. sapiens	Affinity Capture-Western	Kesti T (2007)	Low	-	BioGRID	-		positive regulation of Rho GTPase activity [IDA]
CD3E	HIT	H. sapiens	Protein-peptide	Kesti T (2007)	Low	-	BioGRID	-		positive regulation of ruffle assembly [IGI]
CDH1	BAIT	H. sapiens	Proximity Label-MS	Guo Z (2014)	High	-	BioGRID	-		regulation of Rho protein signal transduction [IDA]
CDK15	BAIT	H. sapiens	Affinity Capture-MS	Huttlin EL (2017)	High	0.9952	BioGRID
CYSRT1	HIT	H. sapiens	Two-hybrid	Luck K (2020)	High	-	BioGRID
DPP8	HIT	H. sapiens	Affinity Capture-MS	Huttlin EL (2017)	High	0.7965	BioGRID			Gene Ontology Molecular Function ESP8L1
MAG	BAIT	H. sapiens	Affinity Capture-MS	Huttlin EL (2014/pre-pub)	High	0.9582	BioGRID			Rac guanyl-nucleotide exchange factor activity [IDA]
SOS1	HIT	H. sapiens	Affinity Capture-Western	Offenhaeuser N (2004)	Low	-	BioGRID	-		Rho guanyl-nucleotide exchange factor activity [IDA]
SRPK2	BAIT	H. sapiens	Biochemical Activity	Lipp JJ (2015)	High	-	BioGRID			T cell receptor binding [IPI]
TBC1D22B	BAIT	H. sapiens	Affinity Capture-MS	Huttlin EL (2017)	High	0.988	BioGRID			actin binding [IDA]
TERF2IP	BAIT	H. sapiens	Two-hybrid	Lee OH (2011)	High	-	BioGRID			protein binding [IPI]
VCP
										Gene Ontology Cellular Component ESP8L1
										cytoplasm [IDA]
										extracellular vesicular exosome [IDA]
										protein complex [IDA]
										ruffle membrane [IDA]
EPS8	Biogrid
	Role	Organism	Experimental Evidence Code	Dataset	Throughput	HTP Score	Curated By	More
ABI1	HIT	H. sapiens	Affinity Capture-Western	Offenhaeuser N (2004)	Low	-	BioGRID	-		Gene Ontology Biological Process EPS8
ABI1	HIT	H. sapiens	Affinity Capture-Western	Biesova Z (1997)	Low	-	BioGRID	-		Rac protein signal transduction [ISS]
ABI1	BAIT	H. sapiens	Reconstituted Complex	Biesova Z (1997)	Low	-	BioGRID	-		actin crosslink formation [ISS]
ABI1	BAIT	H. sapiens	Affinity Capture-Western	Biesova Z (1997)	Low	-	BioGRID	-		actin filament bundle assembly [ISS]
ABI1	HIT	H. sapiens	Affinity Capture-Western	Lanzetti L (2000)	Low	-	BioGRID	-		actin polymerization-dependent cell motility [ISS]
ACTB	BAIT	H. sapiens	Proximity Label-MS	Go CD (2021)	High	55	BioGRID			barbed-end actin filament capping [ISS]
ACTC1	BAIT	H. sapiens	Proximity Label-MS	Viita T (2019)	High	-	BioGRID	-		cell proliferation [TAS]
ADAM22	BAIT	H. sapiens	Two-hybrid	Wang J (2011)	High	-	BioGRID	-		dendritic cell migration [ISS]
AIMP2	HIT	H. sapiens	Two-hybrid	Rual JF (2005)	High	-	BioGRID	-		epidermal growth factor receptor signaling pathway [TAS]
ALDH7A1	BAIT	H. sapiens	Affinity Capture-Western	Wang J (2011)	Low	-	BioGRID	-		exit from mitosis [ISS]
ALDH7A1	BAIT	H. sapiens	Two-hybrid	Wang J (2011)	High	-	BioGRID	-		positive regulation of signal transduction [TAS]
AMPD2	HIT	H. sapiens	Affinity Capture-MS	Huttlin EL (2017)	High	1	BioGRID			regulation of actin filament length [ISS]
ANKRD28	BAIT	H. sapiens	Proximity Label-MS	Couzens AL (2013)	High	1	BioGRID	-		regulation of cell shape [ISS]
ARMC1	BAIT	H. sapiens	Two-hybrid	Wang J (2011)	High	-	BioGRID	-		signal transduction [TAS]
BAIAP2	HIT	H. sapiens	Two-hybrid	Rual JF (2005)	High	-	BioGRID	-
BAIAP2	BAIT	H. sapiens	Reconstituted Complex	Funato Y (2004)	Low	-	BioGRID	-
BAIAP2	BAIT	H. sapiens	Affinity Capture-Western	Funato Y (2004)	Low	-	BioGRID	-		Gene Ontology Molecular Function EPS8
BAIAP2	HIT	H. sapiens	Two-hybrid	Rolland T (2014)	High	-	BioGRID	-		Rac GTPase binding [ISS]
BAIAP2	BAIT	H. sapiens	Affinity Capture-MS	Huttlin EL (2015)	High	0.9951	BioGRID			SH3/SH2 adaptor activity [TAS]
BAIAP2	HIT	H. sapiens	Two-hybrid	Grossmann A (2015)	High	-	BioGRID	-		actin binding [ISS]
BAIAP2	HIT	H. sapiens	Affinity Capture-MS	Huttlin EL (2017)	High	1	BioGRID			protein binding [IPI]
BAIAP2L1	BAIT	H. sapiens	Reconstituted Complex	Aitio O (2012)	Low	-	BioGRID	-
BAIAP2L1	BAIT	H. sapiens	Affinity Capture-Western	Aitio O (2012)	Low	-	BioGRID	-
BCKDK	BAIT	H. sapiens	Two-hybrid	Wang J (2011)	High	-	BioGRID	-		Gene Ontology Cellular Component EPS8
BICD1	BAIT	H. sapiens	Proximity Label-MS	Redwine WB (2017)	High	-	BioGRID	-		cell cortex [ISS]
BICD2	BAIT	H. sapiens	Proximity Label-MS	Redwine WB (2017)	High	-	BioGRID	-		extracellular vesicular exosome [IDA]
BLOC1S6	HIT	H. sapiens	Two-hybrid	Rual JF (2005)	High	-	BioGRID	-		ruffle membrane [ISS]
BYSL	BAIT	H. sapiens	Two-hybrid	Rolland T (2014)	High	-	BioGRID	-		stereocilium [ISS]
C11ORF52	BAIT	H. sapiens	Proximity Label-MS	Go CD (2021)	High	75	BioGRID			vesicle [IDA]
C17ORF59	HIT	H. sapiens	Two-hybrid	Rolland T (2014)	High	-	BioGRID	-
C19ORF25	HIT	H. sapiens	Two-hybrid	Rolland T (2014)	High	-	BioGRID	-
C6ORF141	HIT	H. sapiens	Two-hybrid	Grossmann A (2015)	High	-	BioGRID	-
C8ORF33	BAIT	H. sapiens	Two-hybrid	Vinayagam A (2011)	High	-	BioGRID	-
CBL	HIT	H. sapiens	Two-hybrid	Grossmann A (2015)	High	-	BioGRID
CBL	BAIT	H. sapiens	Affinity Capture-Western	Jeganathan N (2016)	Low	-	BioGRID	-
CCDC85B	HIT	H. sapiens	Two-hybrid	Rual JF (2005)	High	-	BioGRID	-
CFTR	BAIT	H. sapiens	Affinity Capture-MS	Wang X (2006)	High	-	BioGRID
CSNK2B	BAIT	H. sapiens	Two-hybrid	Wang J (2011)	High	-	BioGRID	-
CTNNA3	BAIT	H. sapiens	Two-hybrid	Wang J (2011)	High	-	BioGRID	-
CXCL2	BAIT	H. sapiens	Two-hybrid	Wang J (2011)	High	-	BioGRID	-
DDX58	BAIT	H. sapiens	Affinity Capture-RNA	Wu SF (2020)	High	-	BioGRID	-
DNALI1	HIT	H. sapiens	Two-hybrid	Stelzl U (2005)	High	1	BioGRID	-
DVL1	HIT	H. sapiens	Two-hybrid	Inobe M (1999)	Low	-	BioGRID	-
DVL1	BAIT	H. sapiens	Reconstituted Complex	Inobe M (1999)	Low	-	BioGRID	-
DVL1	BAIT	H. sapiens	Affinity Capture-Western	Inobe M (1999)	Low	-	BioGRID	-
EGFR	BAIT	H. sapiens	Affinity Capture-Western	Burke P (2001)	Low	-	BioGRID
EGFR	BAIT	H. sapiens	Two-hybrid	Kotlyar M (2015)	Low	-	BioGRID	-
EGFR	BAIT	H. sapiens	PCA	Petschnigg J (2014)	High	-	BioGRID
EGFR	BAIT	H. sapiens	Affinity Capture-Luminescence	Petschnigg J (2014)	Low	-	BioGRID	-
EPS8	HIT	H. sapiens	Two-hybrid	Rual JF (2005)	High	-	BioGRID	-
EPS8	HIT	H. sapiens	Co-crystal Structure	Kishan KV (1997)	Low	-	BioGRID	-
EPS8	HIT	H. sapiens	Affinity Capture-Western	Kishan KV (1997)	Low	-	BioGRID	-
ESR1	BAIT	H. sapiens	Affinity Capture-MS	Nassa G (2019)	High	-	BioGRID
ESR2	BAIT	H. sapiens	Affinity Capture-MS	Giurato G (2018)	High	-	BioGRID	-
FGL1	BAIT	H. sapiens	Affinity Capture-MS	Huttlin EL (2017)	High	0.9956	BioGRID
GOLGA8EP	HIT	H. sapiens	Two-hybrid	Rolland T (2014)	High	-	BioGRID	-
GRB2	HIT	H. sapiens	Two-hybrid	Rolland T (2014)	High	-	BioGRID	-
GULP1	HIT	H. sapiens	Two-hybrid	Wang J (2011)	High	-	BioGRID	-
HNRNPC	HIT	H. sapiens	Two-hybrid	Rolland T (2014)	High	-	BioGRID	-
HOOK2	HIT	H. sapiens	Two-hybrid	Rual JF (2005)	High	-	BioGRID	-
HRAS	BAIT	H. sapiens	Proximity Label-MS	Kovalski JR (2019)	High	-	BioGRID
INPP5J	HIT	H. sapiens	Two-hybrid	Rolland T (2014)	High	-	BioGRID	-
ITSN2	HIT	H. sapiens	Two-hybrid	Ding X (2012)	Low	-	BioGRID	-
ITSN2	HIT	H. sapiens	Affinity Capture-Western	Ding X (2012)	Low	-	BioGRID	-
ITSN2	BAIT	H. sapiens	Affinity Capture-Western	Ding X (2012)	Low	-	BioGRID	-
ITSN2	HIT	H. sapiens	Reconstituted Complex	Ding X (2012)	Low	-	BioGRID	-
KRAS	BAIT	H. sapiens	Proximity Label-MS	Go CD (2021)	High	50	BioGRID
MAP1LC3B	BAIT	H. sapiens	Two-hybrid	Vinayagam A (2011)	High	-	BioGRID	-
MAP3K11	HIT	H. sapiens	Two-hybrid	Wang J (2011)	High	-	BioGRID	-
MDC1	BAIT	H. sapiens	Affinity Capture-MS	Woods NT (2012)	High	-	BioGRID	-
MRPL20	HIT	H. sapiens	Two-hybrid	Stelzl U (2005)	High	2	BioGRID	-
MYO15A	HIT	H. sapiens	Two-hybrid	Stelzl U (2005)	High	2	BioGRID	-
NACC2	HIT	H. sapiens	Two-hybrid	Wang J (2011)	High	-	BioGRID	-
NFKB2	HIT	H. sapiens	Two-hybrid	Wang J (2011)	High	-	BioGRID	-
NUPR1	BAIT	H. sapiens	Affinity Capture-MS	Lan W (2020)	High	-	BioGRID	-
PCM1	HIT	H. sapiens	Two-hybrid	Rual JF (2005)	High	-	BioGRID	-
PROSER2	BAIT	H. sapiens	Two-hybrid	Wang J (2011)	High	-	BioGRID	-
RCAN3	HIT	H. sapiens	Two-hybrid	Grossmann A (2015)	High	-	BioGRID	-
RFXAP	HIT	H. sapiens	Two-hybrid	Wang J (2011)	High	-	BioGRID	-
RHOB	BAIT	H. sapiens	Proximity Label-MS	Go CD (2021)	High	40	BioGRID
RSPH14	HIT	H. sapiens	Two-hybrid	Grossmann A (2015)	High	-	BioGRID	-
RUNX1T1	BAIT	H. sapiens	Two-hybrid	Rolland T (2014)	High	-	BioGRID	-
SCRN3	HIT	H. sapiens	Two-hybrid	Wang J (2011)	High	-	BioGRID	-
SERPINA5	HIT	H. sapiens	Two-hybrid	Grossmann A (2015)	High	-	BioGRID	-
SF3B3	HIT	H. sapiens	Two-hybrid	Wang J (2011)	High	-	BioGRID	-
SHB	BAIT	H. sapiens	Reconstituted Complex	Karlsson T (1995)	Low	-	BioGRID	-
SHB	BAIT	H. sapiens	Affinity Capture-Western	Karlsson T (1995)	Low	-	BioGRID	-
SHC1	HIT	H. sapiens	Affinity Capture-Western	Matoskova B (1995)	Low	-	BioGRID	-
SHC1	HIT	H. sapiens	Reconstituted Complex	Matoskova B (1995)	Low	-	BioGRID	-
SLC27A4	HIT	H. sapiens	Two-hybrid	Wang J (2011)	High	-	BioGRID	-
SMARCE1	HIT	H. sapiens	Two-hybrid	Rolland T (2014)	High	-	BioGRID	-
SOS1	HIT	H. sapiens	Affinity Capture-Western	Offenhaeuser N (2004)	Low	-	BioGRID	-
SOS1	BAIT	H. sapiens	Affinity Capture-Western	Scita G (1999)	Low	-	BioGRID	-
SOS1	BAIT	H. sapiens	Affinity Capture-Western	Jeganathan N (2016)	Low	-	BioGRID	-
SOX2	BAIT	H. sapiens	Affinity Capture-MS	Cox JL (2013)	High	-	BioGRID	-
SRC	BAIT	H. sapiens	Biochemical Activity	Maa MC (1999)	Low	-	BioGRID
SRC	BAIT	H. sapiens	Reconstituted Complex	Maa MC (1999)	Low	-	BioGRID	-
TANK	BAIT	H. sapiens	Affinity Capture-MS	Van Quickelberghe E (2018)	High	-	BioGRID
TDP2	HIT	H. sapiens	Two-hybrid	Wang J (2011)	High	-	BioGRID	-
TEX28	BAIT	H. sapiens	Two-hybrid	Rual JF (2005)	High	-	BioGRID	-
TPRN	BAIT	H. sapiens	Two-hybrid	Wang J (2011)	High	-	BioGRID	-
XAGE2	HIT	H. sapiens	Two-hybrid	Grossmann A (2015)	High	-	BioGRID
XRCC6	HIT	H. sapiens	Two-hybrid	Wang J (2011)	High	-	BioGRID	-
ZZZ3	HIT	H. sapiens	Two-hybrid	Wang J (2011)	High	-	BioGRID
