# Supplementary material for: ERV3-MLT1 provides cis-regulatory elements for human placental functioning and are commonly dysregulated in human-specific preeclampsia
Source: Genome Biol. 2025 Nov 5;26:364. doi: 10.1186/s13059-025-03821-1 (PMC12587658; doi:10.1186/s13059-025-03821-1)
Supplement: Supplementary file 10 — Additional file 10: Table S4. Protein encoding isoforms of EPS8L1. [file 13059_2025_3821_MOESM10_ESM.xlsx]

## Sheet: Tabelle2
Splice variant (Ensembl)					Ensembl	SwissProt	Uniprot
EPS8L1-201 Length: 723aa 80,3 kDa					ENSG00000131037	Q8TE68	Q8TE68-1	full length
TMHMM posterior probabilities:
	EPS8L1-201 Number of predicted TMHs: 0
	EPS8L1-201 Exp number of AAs in TMHs: 0.00446
	EPS8L1-201 Exp number, first 60 AAs: 0.00233
	EPS8L1-201 Total prob of N-in: 0.00017
	EPS8L1-201	TMHMM1.0	outside	1 723
EPS8L1-202 Length: 596aa 66.5 kDa					ENSG00000131037	Q8TE68	Q8TE68-2	N-terminally truncated
	EPS8L1-202 Number of predicted TMHs: 0
	EPS8L1-202 Exp number of AAs in TMHs: 0.00446
	EPS8L1-202 Exp number, first 60 AAs: 0.00233
	EPS8L1-202 Total prob of N-in: 0.00017
	EPS8L1-202	TMHMM1.0	outside	1 723
EPS8L1-203 Length: 659aa 73.3 kDa					ENSG00000131037		B4DKV7	lacks exon 3 and 4								detectable in Western blot serum sample
	EPS8L1-203 Number of predicted TMHs: 0
	EPS8L1-203 Exp number of AAs in TMHs: 0.00233
	EPS8L1-203 Exp number, first 60 AAs: 0
	EPS8L1-203 Total prob of N-in: 0.00048
	EPS8L1-203	TMHMM1.0	outside	1 659
EPS8L1-205 Length: 548aa 61.3 kDa					ENSG00000131037		K7EN83	strats from exon 5 and has a different exon 1					predicted to have a transmembrane domain - Amit
	EPS8L1-205 Number of predicted TMHs: 0
	EPS8L1-205 Exp number of AAs in TMHs: 1.92197
	EPS8L1-205 Exp number, first 60 AAs: 1.92178
	EPS8L1-205 Total prob of N-in: 0.09312
	EPS8L1-205	TMHMM1.0	outside	1 548
EPS8L1-207 Length: 428aa 47.7 kDa					ENSG00000131037		K7EKX9 0	lacks the SH3 domain
	EPS8L1-207 Number of predicted TMHs: 0
	EPS8L1-207 Exp number of AAs in TMHs: 0.00041
	EPS8L1-207 Exp number, first 60 AAs: 0
	EPS8L1-207 Total prob of N-in: 0.00076
	EPS8L1-207	TMHMM1.0	outside	1 4
EPS8L1-209 Length: 409aa 46.1 kDa					ENSG00000131037		K7ELW3	N-terminally truncated isoform			lacks the PTB domain, recognizing phosphorylated serine this domain is present in tensin. It binds to actin filament and present in insulin receptor substrate IRS1
	EPS8L1-209 Number of predicted TMHs: 0
	EPS8L1-209 Exp number of AAs in TMHs: 0.00446
	EPS8L1-209 Exp number, first 60 AAs: 0
	EPS8L1-209 Total prob of N-in: 0.03069
	EPS8L1-209	TMHMM1.0	outside	1 409
