# Supplementary material for: ERV3-MLT1 provides cis-regulatory elements for human placental functioning and are commonly dysregulated in human-specific preeclampsia
Source: Genome Biol. 2025 Nov 5;26:364. doi: 10.1186/s13059-025-03821-1 (PMC12587658; doi:10.1186/s13059-025-03821-1)
Supplement: Supplementary file 11 — Additional file 11: Table S5. List of differentially expressed genes in OE-EPS8L1_SGHPL-4 cells. [file 13059_2025_3821_MOESM11_ESM.xlsx]

## Sheet: Significant
	baseMean	log2FoldChange_OE_vs_control	lfcSE	stat	pvalue	padj
2004-09-01	118.508	-1.31958	0.386855	-3.41104	0.00064715	0.00795626
AARS	23465.7	-1.27424	0.17474	-7.2922	3.04925e-13	8.96724e-11
AATK	46.141	-1.05467	0.420272	-2.50949	0.0120907	0.0652172
ABCA10	81.4194	-1.15698	0.356758	-3.24302	0.00118268	0.0125199
ABCA3	1680.27	-1.04514	0.253173	-4.12817	3.65663e-05	0.000869675
ABCA4	17.1383	-2.14952	0.80423	-2.67276	0.0075229	0.0470309
ABCA6	475.834	-1.81351	0.328211	-5.52544	3.2866e-08	2.79342e-06
ABCA9	112.866	-1.86234	0.532403	-3.49799	0.000468776	0.00626412
ABCG1	33.1636	-3.45645	0.675423	-5.11746	3.09679e-07	1.91325e-05
ACAD11	98.1467	-1.1823	0.316182	-3.73929	0.000184541	0.00304544
ACTG2	186.11	2.22693	0.370391	6.01237	1.82827e-09	2.25906e-07
ADAM8	60.6497	-1.26913	0.410536	-3.0914	0.00199213	0.0183132
ADAMTS13	237.623	-1.6353	0.27808	-5.8807	4.08541e-09	4.40881e-07
ADAMTS15	763.045	1.35601	0.263881	5.13872	2.76615e-07	1.73078e-05
ADAMTS17	28.3086	-2.17647	0.624437	-3.4855	0.000491223	0.00645294
ADAMTS4	52.4238	-1.92146	0.647119	-2.96925	0.0029853	0.0243608
ADAMTS8	36.6516	-2.97187	0.614352	-4.83741	1.31544e-06	6.15993e-05
ADCY1	53.3306	-1.00691	0.436396	-2.30733	0.0210366	0.0939409
ADCY4	681.99	-1.09367	0.332881	-3.28546	0.00101814	0.0111556
ADM2	1856.45	-3.31366	0.186409	-17.7762	1.07982e-70	5.29255e-67
ADORA1	131.745	-1.0566	0.342019	-3.08932	0.00200618	0.0184023
ADRA2C	993.004	3.37181	0.749892	4.4964	6.91146e-06	0.000240251
ADSSL1	138.943	-1.06363	0.380325	-2.79665	0.00516355	0.0358136
AFP	20.3253	2.81796	0.765476	3.68132	0.000232027	0.00365672
AGAP2	235.507	-1.42848	0.283377	-5.04091	4.63334e-07	2.72171e-05
AIFM3	20.9654	-1.77417	0.743026	-2.38777	0.0169511	0.0812443
AKNA	1527.28	-1.80242	0.200019	-9.01126	2.03705e-19	1.19811e-16
ALDH1L2	7041.9	-1.75488	0.173491	-10.1151	4.73548e-24	3.86836e-21
ALDH3B1	1851.67	1.09219	0.229528	4.75841	1.95127e-06	8.48859e-05
ALK	69.3415	-1.78462	0.603469	-2.95727	0.00310372	0.0249793
ALOX5	16.3913	-3.09254	0.853977	-3.62134	0.000293081	0.00441996
ALOX5AP	49.428	-2.34917	0.599065	-3.9214	8.80371e-05	0.0017237
ALPL	1849.89	-1.35529	0.50483	-2.68465	0.00726066	0.0457415
ANG	75.3543	1.34234	0.399008	3.3642	0.000767668	0.00908108
ANGPT1	437.582	1.81904	0.272008	6.68743	2.27123e-11	4.17452e-09
ANGPTL4	2261.89	3.94211	0.931427	4.23233	2.31284e-05	0.000610556
ANK2	330.25	-1.36285	0.197378	-6.90478	5.02809e-12	1.07149e-09
ANKLE1	162.847	-1.02718	0.255273	-4.02384	5.7256e-05	0.0012491
ANKRD1	193.477	1.36053	0.378349	3.59596	0.000323197	0.00475229
ANKRD24	43.4438	-1.26769	0.477299	-2.65596	0.00790833	0.0485934
ANLN	24151.9	1.03746	0.148841	6.97027	3.16332e-12	7.3831e-10
ANO9	31.4076	-2.77182	0.724487	-3.82591	0.00013029	0.0023449
ANXA2	169490	1.01926	0.229009	4.45076	8.55686e-06	0.000283379
ANXA2P2	1014.56	1.15908	0.273335	4.24049	2.23031e-05	0.000594102
AP1M2	46.8471	1.90703	0.524336	3.63704	0.000275794	0.00421109
APCDD1	97.2778	-1.58965	0.432287	-3.67731	0.000235705	0.00369883
APLN	266.767	1.42749	0.30255	4.71819	2.37957e-06	9.9969e-05
AQP1	47.6581	-1.96704	0.700893	-2.80648	0.00500868	0.0351205
AQP6	143.671	5.8904	1.4417	4.08575	4.39354e-05	0.00100522
ARC	165.788	-1.56404	0.406436	-3.84819	0.000118996	0.00218165
ARHGAP26	2045.93	-1.0453	0.142564	-7.33216	2.26473e-13	6.93762e-11
ARHGAP4	20.4466	-1.79014	0.756293	-2.367	0.0179331	0.0844884
ARHGAP9	21.647	-1.76222	0.753273	-2.33942	0.0193136	0.0884146
ARHGDIB	306.744	1.04634	0.349445	2.9943	0.00275073	0.0231389
ARHGEF16	77.5046	-1.66364	0.448251	-3.7114	0.000206114	0.00334885
ARHGEF2	13901.6	-1.26629	0.162167	-7.80856	5.78439e-15	2.43011e-12
ARHGEF4	49.9226	-2.13376	0.456856	-4.67054	3.00412e-06	0.000120361
ARIH2OS	73.4002	-1.89292	0.371835	-5.09075	3.56642e-07	2.16697e-05
ARRDC4	1026.18	-1.22833	0.224456	-5.47247	4.43813e-08	3.58562e-06
ASNS	12750.2	-2.5722	0.178471	-14.4124	4.32198e-47	1.05917e-43
ASS1	9071.81	-2.11644	0.734543	-2.8813	0.00396044	0.0297569
ATF3	2220.85	-1.55416	0.240231	-6.46945	9.83621e-11	1.64354e-08
ATOH8	2240.99	2.54326	0.534291	4.76007	1.93531e-06	8.44413e-05
ATP2B4	7909.17	1.47636	0.260649	5.66417	1.47735e-08	1.38363e-06
ATP5G3	6394.06	1.02596	0.16672	6.15378	7.56583e-10	1.0595e-07
ATP6V0A4	19.711	1.83167	0.675164	2.71292	0.00666931	0.0429923
ATP6V0E2-AS1	220.067	-1.21046	0.341133	-3.54835	0.000387652	0.00545981
AURKA	7957.11	1.12302	0.182161	6.165	7.04822e-10	9.9651e-08
BBC3	993.309	-1.56277	0.288596	-5.41509	6.12567e-08	4.74063e-06
BCAN	75.8567	-1.80612	0.367604	-4.91324	8.95856e-07	4.57384e-05
BCL2	240.675	-1.36648	0.297824	-4.58823	4.47025e-06	0.000166829
BCL2A1	70.4457	-1.78389	0.483537	-3.68925	0.000224912	0.0035669
BDKRB2	2393.38	-1.44783	0.545428	-2.65448	0.00794312	0.0487665
BDNF-AS	68.361	-1.50268	0.436898	-3.43944	0.000582923	0.00735103
BEGAIN	91.1811	-1.86336	0.354088	-5.26243	1.42165e-07	1.00985e-05
BEST1	192.052	-2.66418	0.395522	-6.73586	1.62968e-11	3.07216e-09
BEX1	3533.3	1.23245	0.506717	2.43223	0.0150061	0.0750253
BEX2	129.57	-1.06569	0.340803	-3.127	0.00176601	0.0166773
BGN	21487.3	-1.20259	0.203302	-5.91528	3.31312e-09	3.66286e-07
BHMT	24.1012	-2.08601	0.722411	-2.88756	0.00388237	0.0292901
BLK	110.867	1.4435	0.405583	3.55907	0.000372175	0.0052874
BMP8A	58.562	-1.02712	0.413118	-2.48626	0.0129093	0.0679866
BNIP3	12075.6	1.09469	0.277817	3.94032	8.13721e-05	0.00161907
BRSK2	54.7357	-1.59428	0.442054	-3.60654	0.000310311	0.00461182
BZRAP1	50.5576	-1.02798	0.434929	-2.36356	0.0181005	0.0849777
C10orf114	61.6137	1.13227	0.454698	2.49016	0.0127685	0.0676324
C10orf90	121.829	2.35644	0.522965	4.50592	6.60859e-06	0.000232203
C11orf96	339.035	-1.67886	0.710719	-2.3622	0.0181669	0.0850721
C12orf39	64.7045	-2.05787	0.393726	-5.22665	1.72606e-07	1.18047e-05
C12orf68	157.544	1.28199	0.297859	4.304	1.67743e-05	0.000480797
C15orf59	22.0754	-2.31051	0.841534	-2.74559	0.00604023	0.040188
C17orf82	18.9308	-1.94407	0.846046	-2.29783	0.0215716	0.0958276
C19orf57	251.94	-1.27082	0.214112	-5.93532	2.93278e-09	3.39556e-07
C1orf106	68.1402	-1.31001	0.443789	-2.95187	0.00315859	0.0253515
C1orf110	89.2433	1.57955	0.480381	3.28811	0.00100862	0.0110843
C1R	15399.3	-1.27017	0.493215	-2.5753	0.0100155	0.0570406
C1S	4029.97	-1.12108	0.254514	-4.40479	1.05886e-05	0.000336699
C2	112.233	-1.22155	0.458318	-2.66529	0.00769214	0.0476835
C21orf67	81.458	-1.33292	0.364054	-3.66132	0.000250915	0.00390418
C2CD4C	57.7178	-1.42073	0.455302	-3.12042	0.00180595	0.0169678
C5	352.797	-1.61324	0.245372	-6.57469	4.87545e-11	8.43395e-09
C5orf30	2093.51	1.12556	0.184035	6.11604	9.59267e-10	1.29404e-07
C6orf48	7521.11	-1.07995	0.221088	-4.8847	1.03588e-06	5.14583e-05
C7orf63	224.005	-1.05073	0.393403	-2.67086	0.00756567	0.047198
C7orf69	22.9303	1.74338	0.676961	2.5753	0.0100154	0.0570406
C9orf169	63.2601	-1.13095	0.458008	-2.46928	0.0135387	0.0701702
C9orf47	50.818	1.11208	0.410591	2.70849	0.00675904	0.0434489
C9orf50	13.9942	-3.17948	0.860245	-3.69602	0.00021901	0.00349896
C9orf91	1066.64	-1.44821	0.1671	-8.66675	4.44648e-18	2.33504e-15
CA7	22.6759	-3.41495	0.900682	-3.79152	0.00014973	0.00260548
CA9	981.56	1.73456	0.73354	2.36465	0.0180471	0.0848625
CACNA1H	27.1296	-2.58752	0.660391	-3.91816	8.92263e-05	0.00173314
CAMK2B	67.653	-1.59362	0.471809	-3.37768	0.000730999	0.00874582
CAMSAP3	13.9089	-2.25357	0.80049	-2.81524	0.00487406	0.0345519
CARD9	25.6493	-1.32551	0.571493	-2.31938	0.0203744	0.091835
CARNS1	87.347	-1.7306	0.630268	-2.74582	0.00603598	0.0401779
CARS	6398.99	-1.06933	0.165937	-6.44421	1.16207e-10	1.89856e-08
CBS	6573.57	-2.10437	0.19718	-10.6723	1.37139e-26	1.26031e-23
CCDC3	256.333	-1.2075	0.348709	-3.46278	0.000534634	0.0068898
CCDC78	64.4156	-1.10282	0.419841	-2.62675	0.00862046	0.051422
CCDC8	370.679	-1.15433	0.258988	-4.45708	8.30838e-06	0.000277021
CCDC85A	285.193	1.54372	0.31484	4.90318	9.42954e-07	4.78096e-05
CCL26	29.6926	2.27594	0.638405	3.56504	0.000363799	0.00519407
CCNB1	18555.3	1.22148	0.207742	5.87979	4.10777e-09	4.40881e-07
CCNB1IP1	2464.53	-1.05722	0.212542	-4.97417	6.55291e-07	3.58193e-05
CCND1	22809.4	1.03954	0.195209	5.32526	1.00811e-07	7.33826e-06
CCND2	686.226	-1.02865	0.208146	-4.94196	7.73404e-07	4.10546e-05
CCNO	63.3931	-1.031	0.419933	-2.45516	0.014082	0.0719013
CD24	203.983	1.30258	0.283742	4.59071	4.4174e-06	0.000165276
CD274	437.137	-1.89889	0.365297	-5.1982	2.01223e-07	1.33882e-05
CD38	25.076	-1.62157	0.687286	-2.35938	0.0183055	0.0855302
CD40	79.9323	-1.04119	0.436029	-2.38789	0.0169454	0.0812443
CDH18	16.9673	2.99483	0.925583	3.23562	0.00121381	0.0127484
CDH3	69.6453	-1.50186	0.498546	-3.01248	0.00259124	0.0221264
CDH6	1291.72	1.22792	0.247622	4.95886	7.09074e-07	3.83317e-05
CDK15	953.291	1.59312	0.263601	6.04368	1.50634e-09	1.90941e-07
CDNF	43.3029	-1.36174	0.509375	-2.67336	0.00750963	0.0469879
CEACAM1	152.599	-1.55813	0.421967	-3.69254	0.000222029	0.00353324
CEBPG	4409.13	-1.52603	0.152459	-10.0094	1.38588e-23	1.07252e-20
CELF4	283.845	-1.37389	0.316204	-4.34493	1.39319e-05	0.000418072
CELSR1	135.426	-1.08912	0.32633	-3.33747	0.000845442	0.00973483
CEND1	139.826	1.17069	0.397829	2.94269	0.0032537	0.0259168
CEP170P1	27.3034	-1.38173	0.56103	-2.46284	0.013784	0.0709169
CERS1	95.6585	-1.09611	0.345283	-3.17452	0.00150085	0.014831
CES3	161.101	-1.47881	0.441388	-3.35035	0.000807081	0.00940624
CHAC1	2817.35	-2.70737	0.249592	-10.8472	2.05696e-27	2.01637e-24
CHD5	36.9874	-1.23409	0.523903	-2.35556	0.0184947	0.0860319
CHI3L1	3532.34	-2.40787	0.549906	-4.37869	1.19397e-05	0.000370384
CHI3L2	59.8479	-1.62001	0.576838	-2.80843	0.00497829	0.0349942
CHRDL2	134.351	-3.26203	0.90399	-3.60848	0.000307995	0.00459305
CHRFAM7A	16.599	-1.74797	0.734234	-2.38068	0.0172809	0.0824193
CHST11	767.563	1.24654	0.28183	4.42301	9.7334e-06	0.000315242
CIITA	99.7894	1.6119	0.318407	5.06241	4.13999e-07	2.49485e-05
CKS2	7062.23	1.08216	0.179422	6.0314	1.62543e-09	2.04277e-07
CLCA2	731.516	-1.10555	0.328735	-3.36303	0.000770909	0.00909017
CLDN1	4405.12	-2.68919	0.941379	-2.85665	0.00428139	0.0315401
CLIC3	25.6876	2.70338	0.793906	3.40516	0.00066125	0.00810252
CLYBL	60.0642	-1.11105	0.396973	-2.79882	0.00512901	0.0356581
CMKLR1	38.9614	-1.60328	0.484828	-3.30691	0.000943312	0.010572
CNR1	189.332	1.85396	0.473458	3.91578	9.01116e-05	0.00174802
CNTN2	30.7907	-2.54795	0.674808	-3.77581	0.000159488	0.0027237
COL15A1	227.381	-2.083	0.294733	-7.06742	1.57841e-12	3.86815e-10
COL21A1	119.559	-1.69938	0.542117	-3.1347	0.00172028	0.0163194
COL4A3	117.611	-1.5482	0.489251	-3.16442	0.00155393	0.0152225
COL4A4	1279.05	-1.28891	0.320633	-4.01989	5.82257e-05	0.00126649
COL7A1	857.358	-1.44577	0.296415	-4.87751	1.07434e-06	5.27846e-05
COL9A3	58.6344	-1.53041	0.516247	-2.96449	0.00303183	0.0246026
COLEC12	2164.67	1.68984	0.17835	9.47489	2.67047e-21	1.96333e-18
CORO1A	157.103	1.47191	0.337694	4.35871	1.30831e-05	0.00039829
COX16	170.16	1.06735	0.256181	4.16638	3.09479e-05	0.000768678
CPA4	2119.61	2.57	0.633801	4.05489	5.01571e-05	0.00112769
CPAMD8	19.762	-1.90694	0.766824	-2.4868	0.0128899	0.0679088
CPT1A	6090.33	1.06731	0.18304	5.83105	5.50801e-09	5.70351e-07
CRISPLD2	726.305	1.60136	0.59532	2.68991	0.00714706	0.0451613
CTH	1107.68	-2.51062	0.200439	-12.5256	5.40495e-36	8.83048e-33
CX3CL1	24.3998	-2.58261	0.653829	-3.94998	7.81587e-05	0.00157215
CXCL16	710.159	-1.08635	0.22507	-4.82673	1.38793e-06	6.41765e-05
CXCR4	22.2418	2.76262	0.916782	3.01339	0.00258348	0.0220986
CYFIP2	1897.24	-1.20785	0.301907	-4.00074	6.31441e-05	0.00133785
CYP26B1	364.059	1.33091	0.234214	5.68245	1.32777e-08	1.25151e-06
CYP27A1	131.211	-1.02855	0.38003	-2.70649	0.0067998	0.0436422
CYP27B1	138.488	-1.34485	0.356632	-3.77097	0.000162615	0.00276747
CYP4F2	31.4644	-2.28098	0.874828	-2.60734	0.00912477	0.053327
CYTL1	126.379	-2.21745	0.438909	-5.0522	4.36757e-07	2.58955e-05
DANCR	1882.34	1.00019	0.235057	4.25507	2.08981e-05	0.000567475
DCHS1	707.128	-1.75644	0.246106	-7.13694	9.54282e-13	2.50567e-10
DDIT3	1686.8	-1.60016	0.193273	-8.27927	1.23933e-16	5.87842e-14
DDIT4	7524.02	-1.29276	0.20352	-6.35203	2.12493e-10	3.32393e-08
DENND2A	1274.93	-1.35942	0.27571	-4.93062	8.19671e-07	4.30444e-05
DENND2D	303.994	-1.15089	0.358177	-3.21319	0.00131271	0.0133856
DENND6B	108.892	-1.05946	0.357668	-2.96215	0.00305501	0.0247225
DERL3	111.375	-1.62697	0.393749	-4.132	3.59626e-05	0.000864042
DFNB31	229.252	-1.09207	0.228884	-4.77127	1.83064e-06	8.13224e-05
DGAT2	180.733	-1.18391	0.273545	-4.32801	1.5046e-05	0.000441589
DICER1-AS1	44.3621	-1.33749	0.476334	-2.80789	0.00498666	0.0350162
DIO2	147.903	2.01971	0.41758	4.83671	1.32009e-06	6.16208e-05
DKFZP686I15217	27.1399	1.39452	0.555828	2.5089	0.0121108	0.0653015
DLL1	25.3406	-1.77032	0.648218	-2.73106	0.00631307	0.0414223
DLX5	12.6643	2.80784	1.07685	2.60744	0.00912209	0.053327
DMGDH	27.3763	-3.62197	0.696537	-5.19996	1.99328e-07	1.33224e-05
DMKN	172.802	-1.66781	0.382525	-4.36	1.30063e-05	0.000396772
DOC2A	47.2658	-1.32139	0.533429	-2.47717	0.013243	0.0691668
DOCK2	657.686	1.01104	0.324926	3.11161	0.00186071	0.0174156
DOK3	307.526	1.06861	0.298278	3.58259	0.000340198	0.00491383
DPYSL4	175.86	-1.76294	0.42463	-4.15171	3.30003e-05	0.000804465
DRAXIN	107.7	-1.70712	0.524077	-3.25738	0.00112444	0.0119984
DSEL	3834.67	1.16322	0.168186	6.91627	4.63697e-12	1.03306e-09
DUOX1	42.9117	-1.52619	0.611763	-2.49475	0.0126047	0.0671278
DUSP5	4725.1	-1.15291	0.269517	-4.2777	1.88836e-05	0.000524887
DUSP6	3812.33	-1.32232	0.306978	-4.30754	1.65083e-05	0.000474098
EBF4	51.0094	-1.88948	0.555029	-3.40429	0.000663374	0.00811502
ECM2	105.72	-2.69143	0.380583	-7.07187	1.52855e-12	3.80945e-10
ECSCR	180.134	1.0044	0.351228	2.85967	0.00424084	0.0313353
EDA2R	1114.74	-1.46175	0.298992	-4.88892	1.01393e-06	5.07104e-05
EGR1	34358.4	-2.63584	0.599068	-4.39989	1.08304e-05	0.000343212
EGR2	117.684	-2.28787	0.452677	-5.0541	4.32435e-07	2.5743e-05
EGR3	35.3523	-1.92406	0.755954	-2.54521	0.0109212	0.0607126
EIF4EBP3	42.1245	-1.42224	0.485554	-2.92911	0.0033993	0.0267577
EMID1	79.1294	-1.59208	0.475226	-3.35016	0.00080765	0.00940624
ENDOD1	3339.92	1.27499	0.184915	6.89504	5.38515e-12	1.13119e-09
ENO3	58.4459	-1.30394	0.437118	-2.98304	0.00285397	0.0237089
ENOX1	587.662	-1.28154	0.249445	-5.13756	2.78325e-07	1.73411e-05
EPAS1	15729	-1.03962	0.23386	-4.44547	8.76979e-06	0.000288481
EPB41L4A-AS1	1621.19	-1.03833	0.144591	-7.18117	6.91156e-13	1.88199e-10
EPB49	118.686	-1.24249	0.31171	-3.98603	6.71867e-05	0.00140528
EPDR1	83.8445	1.91643	0.354366	5.40805	6.37148e-08	4.87949e-06
EPHB6	89.8691	2.93425	1.12714	2.60328	0.00923352	0.053838
EPPK1	88.1702	-1.33097	0.512938	-2.5948	0.00946465	0.0547475
EPS8L1	69887.6	9.71308	0.219862	44.178	0	0
ERN1	242.16	-1.48834	0.316957	-4.69572	2.6567e-06	0.000107912
ETV4	2566.16	-1.16439	0.21307	-5.46484	4.63328e-08	3.70259e-06
EVI2B	38.0718	2.0357	0.694496	2.93119	0.00337666	0.0266513
FAHD2CP	50.2005	-1.35427	0.403225	-3.3586	0.00078338	0.00919299
FAM115C	273.846	1.81068	0.362152	4.9998	5.73911e-07	3.25822e-05
FAM129A	9881.71	-1.09756	0.169085	-6.49115	8.51853e-11	1.43973e-08
FAM189A1	48.46	-1.20086	0.438219	-2.74032	0.00613787	0.0405259
FAM20A	279.173	-1.93445	0.281107	-6.88154	5.92106e-12	1.22624e-09
FAM211B	232.905	-1.33144	0.279572	-4.76241	1.91297e-06	8.37151e-05
FAM221A	86.8552	-1.28524	0.339865	-3.7816	0.000155821	0.00266727
FAM222A	70.7486	1.1294	0.467265	2.41705	0.0156467	0.0769719
FAM49A	127.277	-2.35389	0.449696	-5.2344	1.65524e-07	1.14266e-05
FAM57B	38.8319	-1.34353	0.496861	-2.70404	0.00685027	0.0438381
FAM65C	78.3367	-1.97248	0.59239	-3.32969	0.000869419	0.00995099
FAM84B	412.836	-1.68111	0.336619	-4.9941	5.91115e-07	3.31747e-05
FAM86B1	211.6	-1.25455	0.295265	-4.24888	2.14842e-05	0.000579639
FAM86B3P	158.82	-1.1346	0.33408	-3.39619	0.000683304	0.00833109
FAM86C2P	130.522	-1.26729	0.384745	-3.29384	0.000988274	0.0109672
FAM86JP	147.564	-1.0536	0.268845	-3.91899	8.89197e-05	0.00173176
FAM98A	5122.06	1.04865	0.176745	5.93314	2.97199e-09	3.41086e-07
FASTKD5	914.86	1.00973	0.204919	4.92749	8.32948e-07	4.3586e-05
FAT4	1518.62	1.02818	0.215375	4.77389	1.80703e-06	8.06827e-05
FBLL1	54.5025	-2.32532	0.473917	-4.90659	9.26745e-07	4.71518e-05
FCRLB	169.617	1.10738	0.303063	3.65395	0.000258232	0.00398849
FDXR	2359.7	-1.02145	0.257571	-3.96569	7.31843e-05	0.00149667
FGFBP1	16.1031	2.21622	0.751422	2.94937	0.00318425	0.0255435
FHOD1	2444.77	1.00741	0.273083	3.68903	0.000225114	0.0035669
FIBIN	266.612	-1.14631	0.325401	-3.52275	0.000427087	0.00586906
FLJ22184	81.4831	-2.04282	0.527447	-3.87303	0.000107492	0.00201602
FLJ22447	136.807	1.20726	0.403488	2.99206	0.002771	0.0232562
FLJ35024	39.0605	-2.48855	0.573074	-4.34245	1.40902e-05	0.000421658
FLJ35282	20.1336	-3.16001	1.06542	-2.96597	0.00301733	0.0245121
FLJ46906	332.12	-1.04884	0.318825	-3.28971	0.00100291	0.0110571
FLNC	37923.2	1.85587	0.214051	8.67023	4.31251e-18	2.33504e-15
FLRT1	63.3195	-1.14778	0.445267	-2.57774	0.00994491	0.0568104
FLRT3	17.883	1.86753	0.801563	2.32986	0.0198135	0.0901418
FMNL1	1046.49	-1.56936	0.210231	-7.46491	8.33586e-14	2.85048e-11
FNDC1	170.512	-1.27273	0.292147	-4.35647	1.32176e-05	0.0003999
FOS	2349.42	-2.9279	0.881065	-3.32314	0.000890116	0.0101068
FOSB	739.177	-3.74919	1.03797	-3.61205	0.000303792	0.00455812
FOXD2-AS1	38.7183	-1.69973	0.526455	-3.22864	0.00124381	0.0129374
FOXP2	69.5149	-1.53914	0.476399	-3.23079	0.00123448	0.0128919
FOXS1	11.4401	-4.98081	1.3839	-3.59911	0.000319311	0.00471401
FRAT1	166.61	-1.02901	0.270693	-3.80138	0.000143894	0.00252183
FUT1	91.4076	-1.71709	0.435497	-3.94282	8.05286e-05	0.00160882
G0S2	35.0811	-1.37663	0.603931	-2.27945	0.0226401	0.0991863
GABRB1	23.1983	2.05366	0.872414	2.35399	0.018573	0.086178
GABRD	12.3901	-2.58408	1.06584	-2.42445	0.0153317	0.0761096
GADD45A	8073.91	-1.38473	0.217643	-6.36237	1.9866e-10	3.14097e-08
GAL3ST4	419.313	-1.15722	0.286903	-4.0335	5.49512e-05	0.00120959
GALNT15	665.936	1.01577	0.257749	3.94092	8.11692e-05	0.00161722
GAS5	8316.22	-1.10431	0.212785	-5.18979	2.1053e-07	1.39443e-05
GBP5	73.1858	-2.14841	0.570696	-3.76454	0.000166857	0.00282658
GDF15	5010.58	-1.78766	0.720024	-2.48278	0.013036	0.0684823
GDPD1	134.925	-1.27416	0.339759	-3.75019	0.000176701	0.00294056
GGACT	188.091	-1.52576	0.299652	-5.09176	3.54758e-07	2.16446e-05
GGT1	149.665	-1.30972	0.414691	-3.15831	0.00158689	0.0154119
GGT5	699.203	-1.48953	0.582479	-2.55722	0.0105511	0.0592833
GJB2	58.2991	-1.60252	0.502512	-3.18901	0.00142762	0.0142317
GLIPR1L2	18.9943	-1.6829	0.688942	-2.44274	0.0145763	0.0735013
GLS2	176.712	-1.26548	0.32281	-3.92021	8.84731e-05	0.00172534
GNA15	30.3717	-2.11805	0.930894	-2.27529	0.0228888	0.0996616
GNAO1	31.1774	-1.73691	0.543845	-3.19375	0.00140437	0.0141051
GNAZ	74.0538	-1.09279	0.383435	-2.84999	0.00437203	0.032079
GNG4	413.908	-1.35396	0.263979	-5.12903	2.91245e-07	1.80695e-05
GNG7	100.621	-1.16782	0.465874	-2.50673	0.0121855	0.0655603
GPAT2	31.4862	-1.65389	0.539875	-3.06347	0.00218786	0.0197001
GPC2	128.604	-1.02067	0.361249	-2.82538	0.00472249	0.0338729
GPR124	2072.99	-1.35508	0.262992	-5.15256	2.56953e-07	1.62855e-05
GPR88	21.267	-2.51637	0.846756	-2.97178	0.00296079	0.0242337
GPRC5A	9309.38	1.58318	0.271379	5.83383	5.41696e-09	5.64901e-07
GPT2	3644.41	-1.15797	0.154554	-7.49232	6.76666e-14	2.42676e-11
GPX7	60.971	-1.24804	0.486553	-2.56507	0.0103155	0.0582933
GRHL3	138.513	-1.44413	0.395163	-3.65451	0.000257675	0.00398408
GRIA1	22.3521	-1.63555	0.666713	-2.45316	0.0141607	0.0721568
GRIK5	155.337	-1.8322	0.362346	-5.0565	4.27027e-07	2.55244e-05
GRTP1	131.752	-1.17382	0.336581	-3.4875	0.000487568	0.00643485
GSG1	101.029	1.32698	0.447109	2.96791	0.00299833	0.0244228
GTPBP2	6438.45	-1.18343	0.197889	-5.98027	2.22765e-09	2.70705e-07
GUCY1A2	1019.74	-1.70301	0.614555	-2.77112	0.00558634	0.0378707
GYS1	4957.89	1.13318	0.226478	5.00348	5.63059e-07	3.23407e-05
H19	390.979	-2.2772	0.813615	-2.79886	0.00512827	0.0356581
H1F0	24987.6	-1.38146	0.280645	-4.92245	8.54673e-07	4.45516e-05
HAAO	37.0021	-1.18636	0.508047	-2.33514	0.0195361	0.0891553
HAP1	22.305	-1.65127	0.722589	-2.28521	0.0223006	0.0981205
HAS1	32.8278	-2.01781	0.742362	-2.7181	0.00656585	0.0426169
HEPACAM	29.4671	-2.1817	0.864831	-2.52269	0.011646	0.0635172
HERC4	5544.67	1.02862	0.151835	6.77456	1.24788e-11	2.44651e-09
HES1	598.945	-3.40742	0.921399	-3.69809	0.000217225	0.00348855
HES2	16.181	-3.00584	1.09778	-2.7381	0.00617949	0.0406911
HES4	391.57	-1.35647	0.369033	-3.67575	0.000237154	0.0037176
HES6	336.038	-1.85243	0.26819	-6.90714	4.94525e-12	1.06934e-09
HHATL	29.9709	-3.26745	0.723811	-4.51423	6.3548e-06	0.000225159
HID1	64.6489	-1.38107	0.439864	-3.13976	0.00169089	0.016111
HIST1H2AE	28.9047	1.48667	0.598	2.48606	0.0129165	0.068
HIST1H2BC	53.1605	1.68784	0.471936	3.57641	0.000348344	0.00502162
HIST1H2BD	119.106	1.15674	0.447105	2.58718	0.00967644	0.055666
HIST1H3C	21.0122	1.57788	0.693239	2.2761	0.0228398	0.0995603
HIST1H3D	28.0191	1.31953	0.577072	2.2866	0.022219	0.0979046
HLA-DRB1	42.8743	1.52561	0.641371	2.37866	0.0173755	0.0828168
HMOX2	1994.25	1.02383	0.189916	5.39094	7.00883e-08	5.25805e-06
HRCT1	131.001	1.53859	0.365276	4.21214	2.52966e-05	0.000654286
HSPE1	471.562	1.1378	0.192577	5.90828	3.45703e-09	3.79344e-07
HTR1D	54.7997	-1.09409	0.399503	-2.73863	0.00616955	0.0406803
ICA1	39.4699	-1.50186	0.640233	-2.34581	0.0189859	0.0875552
ICOSLG	89.916	-1.75107	0.462363	-3.78723	0.000152338	0.00263407
ID1	2925.02	2.76224	0.55817	4.94874	7.46949e-07	4.00845e-05
ID3	5080.48	1.97853	0.716123	2.76283	0.00573027	0.0386504
IDNK	171.896	-1.29152	0.28714	-4.49787	6.86368e-06	0.000239155
IDUA	362.938	-1.12053	0.249936	-4.48326	7.35124e-06	0.000250177
IER2	9841.4	-1.4408	0.516086	-2.79179	0.0052417	0.036219
IGDCC4	71.243	-1.63388	0.678879	-2.40673	0.0160962	0.0786307
IGSF9	59.0734	-1.30245	0.451382	-2.88547	0.00390827	0.0294402
IL11	803.065	-1.13011	0.282272	-4.00363	6.23787e-05	0.00132844
IL18R1	41.8034	-1.68997	0.643219	-2.62736	0.00860512	0.0513516
IL1A	533.552	-2.65062	1.13821	-2.32876	0.019872	0.0903518
INHBE	263.74	-4.45034	0.283158	-15.7168	1.16059e-55	3.41308e-52
IP6K3	55.492	-1.73398	0.574592	-3.01776	0.0025465	0.0219169
IRF5	161.7	-1.23514	0.34404	-3.59011	0.000330543	0.00484093
IRF7	3241.78	-1.74391	0.705865	-2.4706	0.0134885	0.0699842
ISG20	603.901	-1.06097	0.302307	-3.50957	0.000448837	0.00607147
ITGA11	2004.01	-1.22321	0.236177	-5.17921	2.22826e-07	1.45262e-05
ITGA2B	58.0244	-1.39418	0.469154	-2.97169	0.00296164	0.0242337
ITGA4	3983.91	1.1426	0.174497	6.54792	5.83433e-11	9.97536e-09
ITGB4	386.915	-1.2788	0.322599	-3.96404	7.36912e-05	0.00150233
ITIH4	59.9938	-1.07544	0.398117	-2.70133	0.00690637	0.0440585
JAG2	83.4005	-1.24361	0.385065	-3.22962	0.00123955	0.0129082
JDP2	2481.12	-1.31139	0.179432	-7.30855	2.70041e-13	8.10344e-11
JHDM1D	378.178	-1.62574	0.220812	-7.36257	1.80408e-13	5.89494e-11
JUNB	7168.53	-1.158	0.272994	-4.24184	2.21693e-05	0.000592686
KALRN	114.887	1.43932	0.42597	3.37893	0.000727678	0.00872216
KCNAB2	731.698	-1.01273	0.295801	-3.42368	0.000617797	0.00767988
KCNG1	2504.55	-1.83561	0.242212	-7.57852	3.49514e-14	1.31776e-11
KCNH1	492.801	-1.96825	0.282882	-6.95785	3.45499e-12	7.93784e-10
KCNH3	29.1663	-1.34482	0.547757	-2.45514	0.014083	0.0719013
KCNIP1	25.6902	-2.33333	0.86584	-2.69488	0.0070415	0.044667
KCNJ15	183.508	-2.06557	0.354783	-5.82206	5.81283e-09	5.89461e-07
KCNK15	39.2113	-1.76878	0.521982	-3.38859	0.000702522	0.00850196
KCNK5	11.3268	-3.33573	1.04809	-3.18267	0.00145923	0.0144977
KCNN1	54.2525	-1.17501	0.458505	-2.56269	0.0103864	0.0586487
KCNQ4	43.9534	-2.14608	0.598497	-3.58579	0.000336062	0.00489253
KCNT2	109.284	-1.28712	0.388096	-3.31651	0.000911495	0.0102691
KCTD16	199.115	-1.11748	0.292612	-3.819	0.000133995	0.00239983
KCTD19	28.8041	-2.16234	0.71076	-3.04229	0.00234784	0.0207219
KIAA0226L	135.066	-1.1182	0.332073	-3.36733	0.000758998	0.00900751
KIAA1609	2137.95	1.07928	0.200174	5.3917	6.9795e-08	5.25805e-06
KIAA1984	78.568	-1.13799	0.340268	-3.34439	0.000824635	0.00954759
KIAA1984-AS1	135.505	-1.03858	0.267642	-3.88048	0.000104252	0.00196277
KIF20A	18505.2	1.25611	0.241402	5.2034	1.95675e-07	1.31379e-05
KIF9-AS1	132.394	-1.02798	0.322837	-3.18419	0.00145158	0.0144345
KIT	696.366	1.12588	0.226097	4.97966	6.36971e-07	3.50788e-05
KLF15	123.935	-2.17977	0.513397	-4.24578	2.17838e-05	0.000584768
KLF17	52.817	1.50825	0.440997	3.42008	0.000626024	0.00774836
KLF4	2540.75	-1.38885	0.223132	-6.22436	4.83513e-10	7.18139e-08
KLHDC7B	79.5948	-4.35672	0.641419	-6.79232	1.10345e-11	2.19259e-09
KLHL30	45.1416	-2.89691	0.835495	-3.4673	0.000525716	0.0068047
KPNA2	26484.2	1.01123	0.148421	6.81325	9.54163e-12	1.92192e-09
KRT17	83.6603	-1.91651	0.518621	-3.69539	0.000219548	0.00350133
KRT19	218.516	1.01679	0.308845	3.29222	0.000993983	0.0109849
KRTAP1-5	184.437	1.46003	0.36395	4.01163	6.02997e-05	0.00130198
KRTAP2-3	827.04	1.55275	0.667571	2.32596	0.0200205	0.0908303
L1CAM	106.289	-1.01481	0.333614	-3.04188	0.00235105	0.0207253
LAMA5	4761.02	-1.20057	0.240109	-5.00011	5.72984e-07	3.25822e-05
LAMC3	59.7941	-1.0907	0.459863	-2.3718	0.0177016	0.0837736
LAMP3	117.678	-3.04125	0.911796	-3.33545	0.000851606	0.00979048
LCE1B	14.1659	-2.26956	0.807065	-2.81211	0.00492172	0.03479
LCE1C	21.973	-2.81288	0.702617	-4.00344	6.24289e-05	0.00132844
LCP1	397.263	-2.15306	0.243981	-8.82472	1.09732e-18	6.20574e-16
LDHA	114086	1.4449	0.25093	5.75817	8.50304e-09	8.17181e-07
LGI4	14.0192	-2.35668	0.885643	-2.66098	0.00779141	0.0480759
LGR5	37.3863	1.96777	0.592716	3.31993	0.000900411	0.0101687
LHX2	605.256	-1.1003	0.26867	-4.09536	4.21513e-05	0.000976051
LIMK1	3735.42	1.1037	0.172787	6.38765	1.68455e-10	2.69235e-08
LINC00174	146.124	-1.33481	0.344882	-3.87034	0.000108683	0.00203577
LINC00242	33.5006	-1.35852	0.520694	-2.60906	0.00907908	0.0531444
LINC00263	224.574	-1.62813	0.299727	-5.43204	5.57145e-08	4.3725e-06
LINC00341	477.64	-1.98023	0.211829	-9.34826	8.90994e-21	6.23865e-18
LINC00471	44.6714	-1.23986	0.435417	-2.84752	0.00440609	0.0322414
LINC00473	48.7811	-2.26546	0.682201	-3.32081	0.000897565	0.0101522
LINC00478	265.401	-1.02104	0.269832	-3.784	0.00015433	0.00264964
LINC00634	12.8066	-2.09766	0.799884	-2.62245	0.00872989	0.0519352
LINC00638	59.9597	-1.07513	0.42328	-2.53999	0.0110856	0.0613482
LINC00663	36.0684	-2.63908	0.572678	-4.60831	4.0595e-06	0.000155041
LINC00856	34.2809	2.72986	0.73732	3.70241	0.000213563	0.00344324
LINC00857	244.015	1.04153	0.275257	3.78383	0.00015443	0.00264964
LOC100129794	40.2389	-2.58491	0.576629	-4.4828	7.36715e-06	0.000250177
LOC100130275	26.6718	-1.43259	0.571959	-2.5047	0.0122554	0.0658158
LOC100130691	209.165	-1.32975	0.277668	-4.78901	1.67602e-06	7.53645e-05
LOC100131564	232.192	-1.37255	0.394417	-3.47996	0.000501496	0.00655466
LOC100132891	559.348	-1.18722	0.192239	-6.17572	6.58636e-10	9.49469e-08
LOC100134229	132.8	-1.24838	0.299215	-4.17219	3.0168e-05	0.000751849
LOC100134259	607.845	1.4503	0.184869	7.84498	4.33019e-15	1.87268e-12
LOC100134868	22.5261	1.55433	0.631288	2.46216	0.0138105	0.0709605
LOC100289187	52.057	-1.09563	0.473086	-2.31592	0.0205627	0.0924065
LOC100289495	54.5735	-1.27965	0.447457	-2.85982	0.00423883	0.0313353
LOC100302640	26.5854	-1.51277	0.636407	-2.37704	0.0174521	0.0831104
LOC100505622	32.357	-2.35021	0.686464	-3.42364	0.00061788	0.00767988
LOC100505666	39.7702	-1.61713	0.507793	-3.18462	0.00144943	0.0144296
LOC100505695	30.773	-1.87437	0.686367	-2.73086	0.00631696	0.0414293
LOC100507266	63.6523	-1.07959	0.366478	-2.94587	0.00322051	0.0257501
LOC100508120	97.8289	-1.1987	0.334516	-3.58339	0.000339163	0.00490369
LOC150381	79.4855	1.17798	0.406374	2.89876	0.00374637	0.0285964
LOC152742	344.828	1.63167	0.260868	6.25476	3.98135e-10	5.97365e-08
LOC155060	162.26	-1.15706	0.316967	-3.6504	0.000261834	0.0040272
LOC284023	162.702	-1.22338	0.281116	-4.35186	1.34988e-05	0.000406734
LOC285074	801.461	-1.08347	0.186049	-5.82359	5.75969e-09	5.88128e-07
LOC338758	230.741	-1.05575	0.288842	-3.65512	0.000257066	0.00397884
LOC374443	164.025	-1.24532	0.264146	-4.71452	2.4228e-06	0.00010092
LOC388796	1463.84	-1.13711	0.233128	-4.87761	1.07381e-06	5.27846e-05
LOC644172	32.3249	-1.62673	0.627636	-2.59184	0.00954639	0.0550899
LOC646329	494.384	-1.04039	0.321787	-3.23315	0.00122432	0.0128314
LOC653160	113.585	-1.049	0.39866	-2.63131	0.00850575	0.0509444
LONRF1	549.715	-1.15327	0.206899	-5.57407	2.48855e-08	2.2312e-06
LOXL4	1966.15	-1.48562	0.265143	-5.60311	2.10536e-08	1.89921e-06
LPCAT1	4868.06	1.12238	0.189597	5.9198	3.22329e-09	3.61796e-07
LPPR4	38.4768	1.34699	0.525842	2.56158	0.0104196	0.0588137
LRIG1	5329.62	-1.01472	0.247838	-4.0943	4.23438e-05	0.000978967
LRRC32	1037.69	1.88349	0.297446	6.33222	2.41665e-10	3.74047e-08
LRRC56	70.2941	-1.23967	0.383785	-3.23013	0.00123734	0.0129082
LRRC61	28.5132	-1.59141	0.566896	-2.80724	0.00499682	0.0350708
LTBP4	4734.88	-1.07642	0.24579	-4.37942	1.18993e-05	0.000369911
LURAP1L	1609.99	-1.40415	0.19735	-7.11502	1.11897e-12	2.88654e-10
LXN	4256.89	1.97839	0.493596	4.00812	6.12035e-05	0.00131762
LY6K	883.435	2.0422	0.223599	9.13331	6.64336e-20	4.07017e-17
LY75	50.0419	-1.55101	0.655102	-2.36758	0.0179049	0.084399
LYNX1	187.387	-1.52549	0.360843	-4.22759	2.36213e-05	0.000620228
LYRM9	128.631	-1.49474	0.330924	-4.51688	6.27579e-06	0.000223436
MAFA	42.6665	-1.92371	0.678276	-2.83618	0.00456566	0.0330263
MAFF	5654.87	-1.11609	0.198776	-5.61478	1.96807e-08	1.79742e-06
MAN1C1	167.848	-1.1853	0.296955	-3.99151	6.56548e-05	0.00137913
MAP1A	2992.26	1.08318	0.28242	3.83535	0.000125384	0.00227277
MATN1-AS1	19.5589	-2.81705	0.720698	-3.90878	9.27649e-05	0.0017877
MBP	469.06	-1.32513	0.344878	-3.84232	0.000121877	0.00222066
MDFI	78.7661	-1.51831	0.440439	-3.44728	0.000566271	0.00719037
MECOM	82.7044	1.0784	0.391576	2.75401	0.00588698	0.039436
MEF2C	33.6884	1.19578	0.493743	2.42186	0.0154413	0.0764726
MEGF10	34.128	-1.97734	0.716543	-2.75956	0.00578794	0.0388789
MEI1	20.0111	-1.62906	0.646423	-2.52011	0.0117318	0.0638433
MEOX1	17.8612	-1.63799	0.713713	-2.29502	0.0217317	0.0964543
MESP1	91.652	-1.31123	0.391786	-3.3468	0.000817497	0.00948735
MGAM	55.7783	1.42194	0.555591	2.55933	0.0104875	0.0590862
MGAT3	27.2169	-1.45024	0.570189	-2.54344	0.0109766	0.0609748
MIR4712	66.9941	-1.22068	0.420665	-2.90179	0.00371033	0.0284338
MIR614	450.447	1.60153	0.294513	5.43789	5.39154e-08	4.26222e-06
MKX	549.43	-1.79457	0.234747	-7.64469	2.09446e-14	8.32349e-12
MLLT11	665.021	1.08373	0.209107	5.18265	2.18756e-07	1.43597e-05
MME	10767.9	-1.15456	0.287957	-4.00949	6.08492e-05	0.00131192
MMP16	347.235	1.15888	0.380312	3.04719	0.0023099	0.0204977
MMP9	119.378	-2.38622	0.377237	-6.32554	2.52352e-10	3.86518e-08
MOCOS	365.928	-1.41922	0.258647	-5.48712	4.08545e-08	3.33736e-06
MRPS31P5	359.873	-1.21415	0.288932	-4.20219	2.64346e-05	0.000677169
MSC	648.881	-1.16727	0.277987	-4.19901	2.68086e-05	0.000683178
MSI1	39.6053	-1.364	0.57115	-2.38816	0.016933	0.0812443
MST1	115.56	-1.68187	0.360632	-4.66367	3.10624e-06	0.000123111
MST1L	17.3779	-2.50757	0.932646	-2.68866	0.00717395	0.0452729
MST1P2	35.5576	-1.86032	0.56503	-3.29242	0.000993277	0.0109849
MTHFD2	14293.1	-1.30792	0.142123	-9.20274	3.48952e-20	2.33227e-17
MTMR9LP	134.709	-1.09818	0.364346	-3.0141	0.00257739	0.0220654
MUC2	47.1198	-2.32333	0.775706	-2.99512	0.00274339	0.0231034
MVB12B	259.732	-1.03546	0.316546	-3.27111	0.00107127	0.0115568
MYL6	32912	1.19794	0.200911	5.96253	2.48362e-09	2.94509e-07
MYL9	11517.9	1.13389	0.248402	4.56476	5.00073e-06	0.000183827
MYO15B	52.2761	-3.04532	0.568423	-5.35749	8.43871e-08	6.26681e-06
MYOD1	21.5592	2.52293	0.693816	3.63631	0.000276576	0.00421864
MYPN	1789.98	1.84797	0.263227	7.02046	2.21135e-12	5.24446e-10
N4BP2L1	105.817	-1.96564	0.40856	-4.81114	1.50075e-06	6.83188e-05
N4BP3	222.659	-2.37757	0.342377	-6.94431	3.80322e-12	8.60347e-10
NCAM1	63.0529	-2.93032	1.28114	-2.28728	0.0221796	0.0978193
NDNF	141.088	1.34343	0.279723	4.80272	1.56523e-06	7.0816e-05
NDUFA4L2	140.373	-2.50531	0.30244	-8.28365	1.19456e-16	5.85495e-14
NDUFB3	1672.2	1.03653	0.177863	5.82772	5.61901e-09	5.77776e-07
NECAB2	25.0779	-2.32548	0.698203	-3.33067	0.000866387	0.00993709
NEXN	2882.2	1.0562	0.2006	5.26519	1.40044e-07	9.99616e-06
NFATC1	87.5285	-1.25021	0.41389	-3.02064	0.00252238	0.0217583
NFKB2	5930.6	-1.16855	0.287383	-4.06617	4.77918e-05	0.00107946
NGF	755.734	-1.31136	0.275256	-4.76414	1.89664e-06	8.32484e-05
NGFR	55.5892	-1.20094	0.428494	-2.8027	0.00506769	0.0354497
NLRC4	56.9708	-1.14278	0.406594	-2.81062	0.00494467	0.0348545
NLRP1	815.241	-1.10378	0.246068	-4.48567	7.26855e-06	0.000249442
NMNAT2	827.117	1.34941	0.339309	3.97693	6.98097e-05	0.00144364
NMU	48.7016	1.04423	0.431165	2.42188	0.0154406	0.0764726
NOXA1	52.4995	-1.62477	0.571142	-2.84478	0.00444427	0.0324348
NOXO1	43.0655	1.46587	0.542141	2.70385	0.00685418	0.0438381
NPAS2	1484.93	-1.17562	0.191617	-6.13528	8.50117e-10	1.16824e-07
NPM2	40.7055	-1.49768	0.478977	-3.12682	0.00176709	0.0166773
NPPB	50.2887	2.44397	0.700491	3.48894	0.000484941	0.00641815
NPR3	2219.02	1.28735	0.263123	4.89257	9.95291e-07	5.0119e-05
NPTX1	1867.38	1.30718	0.290121	4.50563	6.61773e-06	0.000232203
NR4A1	689.196	-1.04295	0.306356	-3.40436	0.000663202	0.00811502
NR4A2	328.688	-2.00154	0.397101	-5.04038	4.646e-07	2.72171e-05
NRARP	133.698	-1.25849	0.323999	-3.88423	0.000102654	0.00193515
NRCAM	38.4132	-1.79931	0.555229	-3.24065	0.00119256	0.0125973
NREP	6275.08	1.35559	0.273218	4.96156	6.99291e-07	3.79424e-05
NSG1	65.1121	-1.71335	0.439418	-3.89913	9.65377e-05	0.0018411
NT5M	218.329	-1.34563	0.23136	-5.81617	6.02125e-09	5.98234e-07
NTN1	306.356	-1.76617	0.335305	-5.26736	1.38397e-07	9.92677e-06
NTRK3	425.817	-2.07389	0.287291	-7.21878	5.24548e-13	1.51234e-10
NUDT11	834.232	1.0343	0.197676	5.23231	1.67406e-07	1.15025e-05
NUP210	99.766	-1.56169	0.313864	-4.9757	6.50108e-07	3.56686e-05
NUPR1	3848.86	-2.36902	0.171045	-13.8503	1.26739e-43	2.66224e-40
NXPH4	853.194	-1.5811	0.194832	-8.11521	4.84926e-16	2.22824e-13
OBSCN	422.772	-1.01765	0.230373	-4.41742	9.98879e-06	0.000322803
ODF3B	125.23	-2.43758	0.561682	-4.33978	1.42623e-05	0.000423662
OLAH	48.7509	1.69487	0.643797	2.63261	0.00847305	0.05079
OLFM2	257.117	-1.29033	0.299547	-4.30762	1.65024e-05	0.000474098
OPLAH	404.577	-2.11455	0.356541	-5.93075	3.01559e-09	3.41086e-07
OPRL1	56.5846	-1.2935	0.514046	-2.51632	0.0118588	0.0643439
OSCAR	80.3699	-2.68387	0.522057	-5.14096	2.73338e-07	1.71759e-05
P2RX4	1164.84	-1.29986	0.26702	-4.86801	1.12728e-06	5.43462e-05
P2RX7	171.264	-1.84922	0.4305	-4.29552	1.74287e-05	0.000491885
PABPC1L	1173.33	-1.13565	0.216816	-5.23784	1.62465e-07	1.13218e-05
PADI3	82.144	-1.46182	0.588486	-2.48404	0.0129902	0.0683148
PADI4	47.2432	-2.1022	0.759118	-2.76926	0.00561839	0.0380349
PAPL	142.634	-2.02247	0.389918	-5.18689	2.13832e-07	1.40995e-05
PAPPA2	494.36	-3.2406	0.316885	-10.2264	1.50964e-24	1.30575e-21
PARD6A	230.561	-1.24415	0.296508	-4.19601	2.71653e-05	0.000686627
PARM1	27.6505	3.11269	1.00477	3.09792	0.00194883	0.0180831
PCDH1	43.0544	-1.8451	0.739011	-2.49672	0.0125349	0.0669501
PCED1B	63.3768	-1.00489	0.374546	-2.68296	0.00729732	0.0459485
PCK2	5182.78	-2.54407	0.185462	-13.7174	7.98255e-43	1.46719e-39
PCSK1	83.2731	-1.01927	0.422077	-2.41489	0.0157401	0.0772303
PCSK4	127.554	-1.48621	0.302094	-4.91969	8.66795e-07	4.45642e-05
PDE4D	1460.9	-1.20043	0.290687	-4.12964	3.63336e-05	0.000868697
PDE6B	45.8677	-2.2745	0.493508	-4.60885	4.04905e-06	0.000155041
PDE9A	26.0707	-1.36443	0.571461	-2.38761	0.0169581	0.0812443
PDK3	368.917	1.01718	0.317467	3.20405	0.00135508	0.0137131
PDK4	124.919	3.10287	0.431167	7.19645	6.18013e-13	1.71458e-10
PDZD4	20.6121	-1.45867	0.636435	-2.29193	0.0219095	0.0969769
PECAM1	12.7993	-2.9919	1.14257	-2.61858	0.0088297	0.0521699
PFKFB4	894.484	1.43012	0.330129	4.332	1.47758e-05	0.00043599
PGAM1	13461.4	1.0301	0.216153	4.76561	1.88286e-06	8.31397e-05
PGK1	30558.8	1.18175	0.256886	4.60028	4.21932e-06	0.000159079
PHGDH	15628.8	-1.30729	0.181556	-7.20047	6.00069e-13	1.69681e-10
PID1	2552.61	-1.48999	0.609724	-2.44371	0.0145371	0.0734016
PION	330.344	-1.11693	0.312719	-3.57168	0.000354698	0.00509325
PITX2	48.006	1.48154	0.469908	3.15284	0.00161692	0.0155698
PIWIL4	66.5485	-1.13773	0.372344	-3.05559	0.00224621	0.0201269
PKDREJ	39.0471	-1.1643	0.479206	-2.42965	0.0151135	0.0754342
PKNOX2	49.2832	-3.16375	1.32728	-2.38364	0.0171425	0.0818387
PLA2G4C	72.3865	-1.71684	0.494113	-3.47459	0.000511627	0.00665748
PLAC8	36.0686	1.49674	0.560715	2.66933	0.00760016	0.0473529
PLEKHG1	61.5191	-2.42132	0.404625	-5.9841	2.1759e-09	2.6662e-07
PLIN2	7335.55	1.29566	0.290389	4.46181	8.12715e-06	0.000271595
PLIN3	10694.9	1.08717	0.198112	5.48766	4.0729e-08	3.33736e-06
PLK3	1315.64	-1.14296	0.211513	-5.40376	6.52575e-08	4.94612e-06
PLSCR4	1197.49	-1.06092	0.175189	-6.05584	1.39691e-09	1.7861e-07
PLTP	4710.09	-1.39949	0.517371	-2.70501	0.00683025	0.0437456
PLXDC1	27.3306	-1.63694	0.669915	-2.44351	0.0145453	0.0734016
PLXNA4	107.962	2.23722	0.534417	4.18629	2.83552e-05	0.000712709
PMAIP1	4267.78	-1.07828	0.271178	-3.97628	7.00023e-05	0.00144364
PNMAL1	114.656	-1.36501	0.330303	-4.1326	3.58682e-05	0.000863186
PODN	161.655	-1.33882	0.422364	-3.16983	0.00152526	0.0149916
POLR2L	10424.6	1.10983	0.227062	4.88781	1.01963e-06	5.08226e-05
POTEE	177.975	1.42317	0.373718	3.80813	0.000140019	0.00247457
POU2F2	1798.6	-2.04121	0.622018	-3.28159	0.00103225	0.0112711
PPAP2B	8830.61	1.55921	0.275613	5.65726	1.53811e-08	1.43142e-06
PPM1E	129.914	-2.1754	0.290817	-7.48031	7.41477e-14	2.59587e-11
PPP1R14C	165.364	-1.76652	0.382132	-4.62279	3.78613e-06	0.000146119
PPP1R15A	9731.38	-1.25531	0.235263	-5.33579	9.5132e-08	6.96468e-06
PPP1R32	51.8534	-1.73379	0.535756	-3.23616	0.00121149	0.0127423
PPP2R2B	286.121	2.36794	0.403964	5.86175	4.58009e-09	4.88012e-07
PRDX1	15595	1.26446	0.206465	6.12436	9.10496e-10	1.23962e-07
PRKAR2B	33.3911	1.47731	0.56621	2.60912	0.00907762	0.0531444
PRKCQ-AS1	143.68	-1.00127	0.342001	-2.92767	0.00341513	0.0268248
PRKY	563.559	-1.12242	0.262217	-4.28049	1.86485e-05	0.000521308
PROCA1	96.4152	-1.33264	0.312245	-4.26795	1.97282e-05	0.000542212
PRODH	38.7231	-1.6609	0.575881	-2.8841	0.00392531	0.0295534
PRPS1	5788.29	1.26395	0.208712	6.05596	1.39579e-09	1.7861e-07
PRR7-AS1	27.6691	1.72639	0.634325	2.72162	0.00649625	0.0423408
PRSS27	44.7247	-1.84488	0.484437	-3.8083	0.000139928	0.00247457
PSAT1	15482.6	-2.14255	0.175497	-12.2084	2.80243e-34	4.12069e-31
PSCA	394.483	1.30719	0.253511	5.15634	2.5182e-07	1.60989e-05
PSD4	183.058	-1.39496	0.287189	-4.8573	1.18999e-06	5.6444e-05
PSG2	74.9006	1.36299	0.528419	2.57938	0.00989777	0.0566291
PSG5	762.262	1.42016	0.323823	4.38562	1.15657e-05	0.000361065
PSPH	2284.93	-1.10739	0.187154	-5.91701	3.27848e-09	3.65203e-07
PTCHD4	71.3777	-1.26649	0.521487	-2.42861	0.015157	0.0755997
PTER	122.249	-1.32272	0.362386	-3.65003	0.000262207	0.00402872
PTGER2	534.691	1.36367	0.288878	4.72058	2.35174e-06	9.90832e-05
PTGIR	261.395	-1.23369	0.352765	-3.49721	0.000470158	0.00626412
PTGS1	300.62	-1.27434	0.401629	-3.17293	0.0015091	0.0148625
PTGS2	831.406	-2.68286	1.00819	-2.66106	0.00778945	0.0480759
PTP4A3	64.4166	-2.56111	0.531919	-4.81484	1.47317e-06	6.74811e-05
PTPRE	229.926	-1.64549	0.281898	-5.8372	5.30865e-09	5.5756e-07
PTPRU	230.877	-1.18502	0.342381	-3.46111	0.000537952	0.00692042
PTX3	47402.7	-1.27603	0.284638	-4.48298	7.36076e-06	0.000250177
PVRL4	65.3888	-2.31915	0.600649	-3.86108	0.000112889	0.00209585
PYCR1	7436.81	-1.0344	0.154739	-6.68483	2.31199e-11	4.19697e-09
RAB39B	12.471	-2.98124	1.12373	-2.65298	0.00797847	0.0489222
RAB3IL1	596.018	-1.23445	0.199292	-6.19416	5.85958e-10	8.53062e-08
RABL2A	205.101	-1.02498	0.293495	-3.49232	0.000478843	0.00635461
RAMP2-AS1	45.6801	-1.31375	0.426718	-3.07872	0.00207889	0.0189172
RAP1GAP	65.1829	-1.16385	0.40997	-2.83886	0.00452756	0.032827
RARB	1106.19	1.95228	0.261876	7.45499	8.98763e-14	3.0035e-11
RASA4CP	18.0288	-1.588	0.660315	-2.40492	0.0161761	0.0789425
RASAL1	15.361	-2.39146	0.914417	-2.61528	0.00891536	0.0525171
RASEF	83.0034	-1.61491	0.485097	-3.32904	0.000871454	0.00995099
RASGRF1	25.4811	-2.344	0.662536	-3.53793	0.00040328	0.00562602
RASL11A	100.099	1.146	0.373932	3.06474	0.00217862	0.0196526
RCOR2	106.901	-1.25511	0.492452	-2.5487	0.0108126	0.060429
RELB	2932.02	-1.5198	0.609621	-2.49302	0.0126661	0.067284
RGMA	38.7125	-1.45847	0.532275	-2.74008	0.00614251	0.0405383
RGS16	24.5744	-3.14235	0.913279	-3.44074	0.000580135	0.00732844
RGS4	15293.8	1.03801	0.276534	3.75362	0.000174298	0.00291568
RHEBL1	529.825	-1.49122	0.367969	-4.05257	5.06571e-05	0.00113546
RHPN1	100.775	-2.37687	0.408543	-5.81791	5.95882e-09	5.98234e-07
RIBC2	24.9285	-1.76384	0.759442	-2.32254	0.0202038	0.0912167
RIMS3	264.753	-1.0769	0.269305	-3.99881	6.36626e-05	0.00134496
RNASE4	216.936	1.10484	0.35104	3.14733	0.00164767	0.0157833
ROBO3	2657.67	-1.33523	0.145562	-9.17291	4.60409e-20	2.94341e-17
ROCK1P1	58.5431	-1.28492	0.432319	-2.97215	0.00295722	0.0242337
RPL21P44	14.1295	-3.04721	0.988419	-3.08291	0.00204988	0.0186981
RPLP0P2	107.089	-3.25109	0.481273	-6.75519	1.4265e-11	2.72406e-09
RPS10	226.019	1.08622	0.289626	3.75042	0.00017654	0.00294056
RPS26	12271.2	1.07971	0.179422	6.01773	1.76877e-09	2.20407e-07
RRN3P1	131.908	-1.05246	0.353253	-2.97935	0.00288863	0.0239048
RSAD2	272.087	-1.86047	0.786755	-2.36474	0.0180428	0.0848625
RTN4R	74.3578	-1.58908	0.516187	-3.0785	0.00208046	0.0189172
S100A3	222.95	1.18461	0.400159	2.96034	0.00307304	0.0248002
S1PR1	946.255	1.23757	0.311198	3.97678	6.98534e-05	0.00144364
SAMD11	98.2745	1.40048	0.463079	3.02428	0.00249223	0.0215563
SAMD12-AS1	11.8184	1.88016	0.818491	2.29711	0.0216126	0.0959806
SAMD14	167.278	-1.22513	0.439644	-2.78665	0.00532567	0.0366786
SAT1	4429.92	-1.11108	0.247227	-4.49417	6.98402e-06	0.000242201
SBF2-AS1	443.735	-1.04582	0.286051	-3.65606	0.000256124	0.00397165
SBK1	71.7901	-1.23027	0.35879	-3.42895	0.000605918	0.00757604
SBK2	56.6989	-1.1403	0.451046	-2.52812	0.0114676	0.0627539
SBSPON	848.627	1.54589	0.327318	4.72289	2.32518e-06	9.82456e-05
SCG2	667.735	-1.92883	0.274472	-7.02741	2.10396e-12	5.07158e-10
SCN3A	199.86	1.16538	0.28568	4.07931	4.51689e-05	0.00102653
SCN5A	394.778	-1.64841	0.297069	-5.5489	2.87475e-08	2.51609e-06
SCNN1D	272.418	-1.26314	0.279734	-4.5155	6.31675e-06	0.000224351
SCRG1	35.2479	-2.35195	0.581053	-4.04774	5.17152e-05	0.00115226
SDR42E1	92.464	-1.38246	0.432103	-3.19938	0.00137722	0.0138894
SEC61G	2584.93	1.24234	0.229542	5.41224	6.22396e-08	4.79147e-06
SEL1L3	2475.31	-1.00489	0.183333	-5.48125	4.2233e-08	3.43091e-06
SEMA3A	867.933	-1.10442	0.315023	-3.50584	0.000455172	0.00613185
SERPINA1	220.211	-1.17172	0.306455	-3.82345	0.000131596	0.00236359
SERPINA9	11.6497	2.98839	1.04786	2.8519	0.00434588	0.031919
SERPINE2	26918.9	-1.10398	0.2512	-4.39482	1.10863e-05	0.000349063
SESN2	5140.63	-2.09689	0.19049	-11.0079	3.50164e-28	3.67772e-25
SETD6	427.477	-1.09476	0.22425	-4.88185	1.05097e-06	5.20318e-05
SFMBT2	14.6839	-2.9163	0.812904	-3.58751	0.000333857	0.00487704
SFRP4	32.7076	1.99555	0.748063	2.66763	0.00763887	0.0475336
SGCG	35.2687	-1.63465	0.588582	-2.77726	0.00548193	0.0374043
SH2D2A	44.8467	-1.59383	0.589182	-2.70515	0.0068273	0.0437456
SHANK3	228.78	-1.07852	0.351214	-3.07085	0.00213453	0.019302
SHC2	86.5213	-1.8647	0.498914	-3.73752	0.000185841	0.00306345
SHC3	309.988	1.29324	0.275258	4.69829	2.62349e-06	0.000107454
SHMT2	23333.9	-1.35321	0.176251	-7.67776	1.61895e-14	6.61251e-12
SIM2	480.494	-1.09673	0.295191	-3.71531	0.000202957	0.00330285
SLAIN1	12.1593	-2.33101	0.958719	-2.43138	0.0150413	0.075176
SLC12A7	1008.86	-1.11266	0.277873	-4.00421	6.22258e-05	0.00132796
SLC16A14	55.976	1.75493	0.437133	4.01464	5.95354e-05	0.00129116
SLC16A3	13990	1.1553	0.220641	5.23612	1.63986e-07	1.13738e-05
SLC16A6	80.2152	-1.73194	0.402451	-4.30347	1.68142e-05	0.000481004
SLC1A1	1214.44	1.04046	0.215622	4.8254	1.39721e-06	6.42018e-05
SLC1A4	6098.1	-1.30474	0.177713	-7.34181	2.10717e-13	6.5923e-11
SLC25A20	698.038	1.00454	0.221333	4.53861	5.66262e-06	0.000205588
SLC25A45	61.5705	-1.20786	0.414291	-2.91548	0.00355142	0.027668
SLC27A2	85.6353	-1.12009	0.473011	-2.368	0.0178843	0.0843398
SLC38A1	11450.9	-1.27665	0.151889	-8.40516	4.27285e-17	2.16648e-14
SLC3A2	12431.3	-1.15265	0.171876	-6.70628	1.99648e-11	3.71599e-09
SLC47A1	199.485	-1.06363	0.372336	-2.85665	0.00428142	0.0315401
SLC4A4	531.215	1.17342	0.182261	6.43815	1.20942e-10	1.95422e-08
SLC4A5	942.56	-1.38446	0.184478	-7.50472	6.15599e-14	2.26294e-11
SLC52A1	74.1159	-1.68653	0.458352	-3.67955	0.00023365	0.00367424
SLC6A9	2589.9	-2.17807	0.189477	-11.4952	1.39453e-30	1.86411e-27
SLC7A11	3348.19	-2.09346	0.189556	-11.044	2.34292e-28	2.65003e-25
SLC7A4	47.0065	-1.5284	0.612451	-2.49555	0.0125761	0.0670237
SLC7A5	28238.9	-1.0682	0.21942	-4.8683	1.12562e-06	5.43462e-05
SLC7A7	39.8684	-1.19821	0.519983	-2.30432	0.0212047	0.0945053
SLC7A8	41.2936	-1.67798	0.569981	-2.94392	0.00324087	0.0258707
SMAD6	1253.26	1.57753	0.305426	5.16502	2.40418e-07	1.55732e-05
SMPD3	123.975	-1.06555	0.303173	-3.51467	0.000440308	0.00598917
SMPDL3B	105.426	-1.00608	0.392177	-2.56536	0.0103068	0.0582663
SNAI2	1738.28	1.0773	0.31185	3.45454	0.000551234	0.00705929
SNAI3	82.1043	-1.45043	0.438757	-3.30577	0.000947157	0.0105992
SNAP25	74.36	1.49531	0.592564	2.52345	0.0116209	0.0634042
SNED1	1154.62	-2.2733	0.945323	-2.40479	0.0161817	0.0789434
SNHG15	1602.71	-1.01872	0.246818	-4.12741	3.66878e-05	0.000870093
SNHG8	2279.19	-1.14454	0.165567	-6.91286	4.74993e-12	1.04243e-09
SNORA41	30.1856	-1.50574	0.535781	-2.81037	0.00494852	0.0348649
SNORD17	63.7588	1.23038	0.370482	3.32102	0.000896889	0.0101522
SNORD31	79.1554	-1.02482	0.398839	-2.56951	0.0101842	0.0576619
SNX32	92.1111	-1.52807	0.499263	-3.06065	0.00220859	0.0198522
SOD3	131.924	-1.11855	0.327377	-3.4167	0.000633857	0.00782556
SORBS1	117.589	-1.10577	0.450437	-2.4549	0.0140925	0.0719253
SORCS2	216.502	-2.22902	0.387049	-5.75901	8.46106e-09	8.17181e-07
SP140	42.7835	1.93116	0.598872	3.22467	0.00126119	0.0130503
SP6	108.799	-1.16637	0.379497	-3.07345	0.00211596	0.0191746
SPATA18	445.954	-1.22684	0.299903	-4.09078	4.29931e-05	0.000990864
SPATA6L	35.2988	-1.09333	0.476968	-2.29225	0.0218912	0.0969252
SPINT2	71.1644	-1.10787	0.486315	-2.27808	0.0227215	0.0992275
SPNS3	12.4686	-3.43611	1.04549	-3.28661	0.00101399	0.011135
SPTBN2	311.455	-1.11039	0.30871	-3.59687	0.000322075	0.00474054
SRCIN1	42.7249	-2.73265	0.557397	-4.90251	9.46178e-07	4.78096e-05
SRSF12	48.8588	-1.94705	0.579097	-3.36221	0.000773221	0.00911012
ST14	16.0117	-2.03743	0.751695	-2.71045	0.00671918	0.0432759
ST6GAL1	134.912	-1.18193	0.338612	-3.49052	0.00048209	0.00639193
ST8SIA1	36.0016	-2.37139	0.772271	-3.07067	0.00213577	0.019302
STAG3	75.8045	-1.03557	0.422895	-2.44876	0.0143351	0.0728093
STEAP4	141.863	-1.12141	0.340271	-3.29564	0.000981993	0.010912
STK32B	42.1852	-1.3793	0.511073	-2.69883	0.00695838	0.0442735
STOX1	91.8469	-1.31547	0.325618	-4.03991	5.34726e-05	0.00118771
SULF2	1397.78	-1.48742	0.282998	-5.25594	1.47273e-07	1.03612e-05
SYBU	78.4111	-2.05851	0.398665	-5.1635	2.42378e-07	1.56312e-05
SYCP2L	135.167	-1.43833	0.472413	-3.04464	0.00232957	0.0206055
SYNE3	516.317	-1.46696	0.199356	-7.3585	1.85994e-13	5.94534e-11
SYNPO2L	15.0167	2.76999	0.7951	3.48383	0.000494289	0.00647452
SYT7	148.572	-2.54237	0.358103	-7.09956	1.25155e-12	3.1729e-10
SYTL1	35.2345	-2.35917	0.653595	-3.60952	0.000306759	0.0045845
TBX15	1845.24	-1.04382	0.158556	-6.58332	4.60049e-11	8.05304e-09
TECTA	43.0064	-1.09538	0.453987	-2.41281	0.0158301	0.0775626
TGM2	2098.29	1.32903	0.261778	5.07696	3.83524e-07	2.32071e-05
THEM5	13.6215	-2.11214	0.860428	-2.45476	0.014098	0.0719282
THNSL2	126.553	-1.21713	0.303936	-4.00455	6.21344e-05	0.00132796
TINAGL1	357.157	1.39657	0.311707	4.4804	7.45024e-06	0.000252416
TINCR	36.9294	-1.71425	0.627264	-2.7329	0.00627798	0.0412778
TLR2	143.102	-1.5445	0.477899	-3.23185	0.00122993	0.0128718
TM6SF1	263.237	-1.02345	0.301179	-3.39814	0.000678446	0.00827873
TM7SF2	748.973	-1.01541	0.335522	-3.02636	0.00247519	0.0214468
TMEM100	26.1699	2.55555	0.686713	3.72142	0.000198107	0.00323303
TMEM178A	46.5868	-1.82737	0.614011	-2.97612	0.00291922	0.0240641
TMEM198	130.161	-1.02578	0.295921	-3.46639	0.000527502	0.0068218
TMEM233	13.3329	2.07578	0.910722	2.27927	0.022651	0.0991863
TMEM254-AS1	22.3784	-2.11978	0.69633	-3.04421	0.0023329	0.0206147
TMEM37	17.2462	2.37151	0.910977	2.60326	0.00923419	0.053838
TMEM86A	96.0276	-1.06369	0.399117	-2.66511	0.00769638	0.0476896
TMEM9B-AS1	32.9668	-1.27437	0.500368	-2.54687	0.0108695	0.0605224
TNFAIP6	645.663	-2.72417	1.18029	-2.30806	0.0209961	0.0938093
TNFRSF13C	73.043	-2.00916	0.493084	-4.07467	4.60787e-05	0.00104398
TNFRSF14	215.952	-1.22172	0.308752	-3.95697	7.59065e-05	0.00154161
TNFSF13B	57.0714	-1.09161	0.457701	-2.38499	0.0170794	0.0816171
TNFSF15	3117.32	-2.54518	0.727112	-3.5004	0.000464558	0.00622118
TP73	54.1278	-1.49708	0.525765	-2.84743	0.00440731	0.0322414
TPI1P3	30.0873	1.47564	0.544675	2.70921	0.00674429	0.0433996
TRAF1	168.18	-1.30378	0.40169	-3.24574	0.00117144	0.0124367
TRANK1	783.001	-1.08413	0.332502	-3.26052	0.00111209	0.011905
TRH	905.142	1.06122	0.302275	3.51079	0.000446772	0.00605468
TRHDE	155.985	1.93579	0.439405	4.40547	1.05556e-05	0.000336679
TRHDE-AS1	55.5957	1.6387	0.510617	3.20925	0.00133082	0.0135422
TRIB3	7540.31	-3.081	0.185361	-16.6216	4.86199e-62	1.78727e-58
TRIM6	419.941	1.09101	0.204477	5.33565	9.52054e-08	6.96468e-06
TRPA1	86.4124	-1.50157	0.579269	-2.59219	0.00953681	0.0550899
TSC22D3	577.197	-1.63021	0.228099	-7.14697	8.87132e-13	2.37171e-10
TSLP	351.771	-1.46739	0.307109	-4.77807	1.76983e-06	7.93404e-05
TSPAN1	17.9561	-1.59696	0.692135	-2.3073	0.0210383	0.0939409
TSPAN11	535.317	-1.3216	0.266237	-4.96399	6.90599e-07	3.76095e-05
TTC25	81.2193	-1.30996	0.331458	-3.95211	7.7466e-05	0.00156464
TUBA1C	35199.5	1.08609	0.176572	6.15098	7.70037e-10	1.06817e-07
TUBB2A	2557.92	1.07797	0.198469	5.43143	5.59052e-08	4.3725e-06
TUBB3	4410.21	1.69868	0.294918	5.75984	8.41937e-09	8.17181e-07
TUBBP5	25.495	1.51188	0.656184	2.30404	0.0212201	0.0945231
TUBE1	1081.98	-1.53275	0.189351	-8.09474	5.7387e-16	2.55703e-13
TXNIP	18842	-1.5637	0.241901	-6.46422	1.01821e-10	1.68221e-08
ULBP1	1075.43	-2.38568	0.209401	-11.3929	4.5361e-30	5.55823e-27
UNC13D	35.9126	-1.46085	0.515112	-2.83598	0.00456852	0.0330263
UNC5A	67.6551	-2.38213	0.59137	-4.02816	5.62153e-05	0.00123188
UNC5B	3050.09	-4.50002	0.200638	-22.4285	2.07441e-111	1.52511e-107
UNC5B-AS1	45.7839	-1.90385	0.513889	-3.70479	0.000211565	0.00342228
UPK1B	26.0861	1.75463	0.663894	2.64294	0.00821902	0.0498978
UPP1	304.463	-1.95352	0.257686	-7.58101	3.42887e-14	1.31776e-11
USH1G	11.9512	-2.51353	1.02515	-2.45187	0.0142116	0.0723319
UTY	304.92	-1.08693	0.297968	-3.64779	0.000264502	0.00405974
VANGL2	82.3425	-1.72188	0.495067	-3.47807	0.000505042	0.00659515
VCAM1	2038.84	-2.64932	0.910992	-2.90817	0.00363556	0.0280615
VCP	19473.3	1.03987	0.170484	6.09949	1.06406e-09	1.42236e-07
VLDLR	1144.35	-1.15086	0.186599	-6.16755	6.93547e-10	9.90089e-08
VWCE	187.248	-1.3818	0.463805	-2.97927	0.00288935	0.0239048
WARS	16708	-1.17071	0.212096	-5.51975	3.3949e-08	2.86889e-06
WNT4	22.1886	-2.01228	0.809081	-2.48712	0.0128781	0.0678706
WNT5B	3610.15	1.14878	0.197986	5.80232	6.5404e-09	6.41133e-07
XKR5	31.5624	-2.26879	0.581049	-3.90465	9.43622e-05	0.00181136
YPEL1	350.825	-1.09122	0.265382	-4.1119	3.9241e-05	0.000920254
ZBED3-AS1	22.585	-1.66777	0.666194	-2.50344	0.0122994	0.0660036
ZCCHC5	38.6011	2.27537	0.645899	3.5228	0.000427013	0.00586906
ZCWPW1	134.404	-1.13559	0.272615	-4.16556	3.1059e-05	0.000770137
ZDHHC1	347.491	-1.20173	0.267897	-4.48581	7.26388e-06	0.000249442
ZFHX2	213.145	-1.15187	0.280918	-4.10039	4.12459e-05	0.000959619
ZFP3	261.867	-1.37461	0.22174	-6.19921	5.67464e-10	8.34399e-08
ZFP69B	139.343	-1.29643	0.347743	-3.72811	0.000192919	0.00315586
ZMYND15	90.7162	-2.57618	0.456798	-5.63964	1.70402e-08	1.57585e-06
ZNF135	38.1483	-1.38843	0.478371	-2.90242	0.00370296	0.028432
ZNF300P1	17.263	-2.67709	1.08092	-2.47668	0.013261	0.0691966
ZNF311	104.918	-1.25837	0.363052	-3.46609	0.000528085	0.00682334
ZNF334	86.8617	-1.427	0.415749	-3.43235	0.000598365	0.00751996
ZNF385C	32.1007	-2.33034	0.795854	-2.9281	0.00341043	0.0268244
ZNF558	302.757	-1.28192	0.237123	-5.40615	6.43947e-08	4.90601e-06
ZNF610	63.2	-1.35297	0.406378	-3.32935	0.000870478	0.00995099
ZNF641	415.767	-1.20886	0.203002	-5.9549	2.60233e-09	3.06118e-07
ZNF660	33.0636	-1.35398	0.567614	-2.38539	0.0170611	0.0815562
ZNF662	101.638	-1.44907	0.421053	-3.44155	0.000578396	0.00731906
ZNF667	55.5573	-1.30774	0.413856	-3.15988	0.00157833	0.0153694
ZNF737	25.7079	1.38087	0.591715	2.33368	0.0196124	0.0894758
ZNF853	928.359	-1.4101	0.213816	-6.59492	4.25476e-11	7.60627e-09
ZP3	149.6	-1.7217	0.415926	-4.13945	3.48144e-05	0.000844737

## Sheet: all_genes
	baseMean	log2FoldChange	lfcSE	stat	pvalue	padj
EPS8L1	69887.6	9.71308	0.219862	44.178	0	0
UNC5B	3050.09	-4.50002	0.200638	-22.4285	2.07441e-111	1.52511e-107
ADM2	1856.45	-3.31366	0.186409	-17.7762	1.07982e-70	5.29255e-67
TRIB3	7540.31	-3.081	0.185361	-16.6216	4.86199e-62	1.78727e-58
INHBE	263.74	-4.45034	0.283158	-15.7168	1.16059e-55	3.41308e-52
ASNS	12750.2	-2.5722	0.178471	-14.4124	4.32198e-47	1.05917e-43
NUPR1	3848.86	-2.36902	0.171045	-13.8503	1.26739e-43	2.66224e-40
PCK2	5182.78	-2.54407	0.185462	-13.7174	7.98255e-43	1.46719e-39
CTH	1107.68	-2.51062	0.200439	-12.5256	5.40495e-36	8.83048e-33
PSAT1	15482.6	-2.14255	0.175497	-12.2084	2.80243e-34	4.12069e-31
SLC6A9	2589.9	-2.17807	0.189477	-11.4952	1.39453e-30	1.86411e-27
ULBP1	1075.43	-2.38568	0.209401	-11.3929	4.5361e-30	5.55823e-27
SLC7A11	3348.19	-2.09346	0.189556	-11.044	2.34292e-28	2.65003e-25
SESN2	5140.63	-2.09689	0.19049	-11.0079	3.50164e-28	3.67772e-25
CHAC1	2817.35	-2.70737	0.249592	-10.8472	2.05696e-27	2.01637e-24
CBS	6573.57	-2.10437	0.19718	-10.6723	1.37139e-26	1.26031e-23
PAPPA2	494.36	-3.2406	0.316885	-10.2264	1.50964e-24	1.30575e-21
ALDH1L2	7041.9	-1.75488	0.173491	-10.1151	4.73548e-24	3.86836e-21
CEBPG	4409.13	-1.52603	0.152459	-10.0094	1.38588e-23	1.07252e-20
COLEC12	2164.67	1.68984	0.17835	9.47489	2.67047e-21	1.96333e-18
LINC00341	477.64	-1.98023	0.211829	-9.34826	8.90994e-21	6.23865e-18
MTHFD2	14293.1	-1.30792	0.142123	-9.20274	3.48952e-20	2.33227e-17
ROBO3	2657.67	-1.33523	0.145562	-9.17291	4.60409e-20	2.94341e-17
LY6K	883.435	2.0422	0.223599	9.13331	6.64336e-20	4.07017e-17
AKNA	1527.28	-1.80242	0.200019	-9.01126	2.03705e-19	1.19811e-16
LCP1	397.263	-2.15306	0.243981	-8.82472	1.09732e-18	6.20574e-16
FLNC	37923.2	1.85587	0.214051	8.67023	4.31251e-18	2.33504e-15
C9orf91	1066.64	-1.44821	0.1671	-8.66675	4.44648e-18	2.33504e-15
SLC38A1	11450.9	-1.27665	0.151889	-8.40516	4.27285e-17	2.16648e-14
NDUFA4L2	140.373	-2.50531	0.30244	-8.28365	1.19456e-16	5.85495e-14
DDIT3	1686.8	-1.60016	0.193273	-8.27927	1.23933e-16	5.87842e-14
NXPH4	853.194	-1.5811	0.194832	-8.11521	4.84926e-16	2.22824e-13
TUBE1	1081.98	-1.53275	0.189351	-8.09474	5.7387e-16	2.55703e-13
LOC100134259	607.845	1.4503	0.184869	7.84498	4.33019e-15	1.87268e-12
ARHGEF2	13901.6	-1.26629	0.162167	-7.80856	5.78439e-15	2.43011e-12
SHMT2	23333.9	-1.35321	0.176251	-7.67776	1.61895e-14	6.61251e-12
MKX	549.43	-1.79457	0.234747	-7.64469	2.09446e-14	8.32349e-12
UPP1	304.463	-1.95352	0.257686	-7.58101	3.42887e-14	1.31776e-11
KCNG1	2504.55	-1.83561	0.242212	-7.57852	3.49514e-14	1.31776e-11
SLC4A5	942.56	-1.38446	0.184478	-7.50472	6.15599e-14	2.26294e-11
GPT2	3644.41	-1.15797	0.154554	-7.49232	6.76666e-14	2.42676e-11
PPM1E	129.914	-2.1754	0.290817	-7.48031	7.41477e-14	2.59587e-11
FMNL1	1046.49	-1.56936	0.210231	-7.46491	8.33586e-14	2.85048e-11
RARB	1106.19	1.95228	0.261876	7.45499	8.98763e-14	3.0035e-11
JHDM1D	378.178	-1.62574	0.220812	-7.36257	1.80408e-13	5.89494e-11
SYNE3	516.317	-1.46696	0.199356	-7.3585	1.85994e-13	5.94534e-11
SLC1A4	6098.1	-1.30474	0.177713	-7.34181	2.10717e-13	6.5923e-11
ARHGAP26	2045.93	-1.0453	0.142564	-7.33216	2.26473e-13	6.93762e-11
JDP2	2481.12	-1.31139	0.179432	-7.30855	2.70041e-13	8.10344e-11
AARS	23465.7	-1.27424	0.17474	-7.2922	3.04925e-13	8.96724e-11
NTRK3	425.817	-2.07389	0.287291	-7.21878	5.24548e-13	1.51234e-10
PHGDH	15628.8	-1.30729	0.181556	-7.20047	6.00069e-13	1.69681e-10
PDK4	124.919	3.10287	0.431167	7.19645	6.18013e-13	1.71458e-10
EPB41L4A-AS1	1621.19	-1.03833	0.144591	-7.18117	6.91156e-13	1.88199e-10
TSC22D3	577.197	-1.63021	0.228099	-7.14697	8.87132e-13	2.37171e-10
DCHS1	707.128	-1.75644	0.246106	-7.13694	9.54282e-13	2.50567e-10
LURAP1L	1609.99	-1.40415	0.19735	-7.11502	1.11897e-12	2.88654e-10
SYT7	148.572	-2.54237	0.358103	-7.09956	1.25155e-12	3.1729e-10
ECM2	105.72	-2.69143	0.380583	-7.07187	1.52855e-12	3.80945e-10
COL15A1	227.381	-2.083	0.294733	-7.06742	1.57841e-12	3.86815e-10
SCG2	667.735	-1.92883	0.274472	-7.02741	2.10396e-12	5.07158e-10
MYPN	1789.98	1.84797	0.263227	7.02046	2.21135e-12	5.24446e-10
ANLN	24151.9	1.03746	0.148841	6.97027	3.16332e-12	7.3831e-10
KCNH1	492.801	-1.96825	0.282882	-6.95785	3.45499e-12	7.93784e-10
N4BP3	222.659	-2.37757	0.342377	-6.94431	3.80322e-12	8.60347e-10
DSEL	3834.67	1.16322	0.168186	6.91627	4.63697e-12	1.03306e-09
SNHG8	2279.19	-1.14454	0.165567	-6.91286	4.74993e-12	1.04243e-09
HES6	336.038	-1.85243	0.26819	-6.90714	4.94525e-12	1.06934e-09
ANK2	330.25	-1.36285	0.197378	-6.90478	5.02809e-12	1.07149e-09
ENDOD1	3339.92	1.27499	0.184915	6.89504	5.38515e-12	1.13119e-09
FAM20A	279.173	-1.93445	0.281107	-6.88154	5.92106e-12	1.22624e-09
HSP90AA1	73565.2	0.937067	0.137077	6.83607	8.13973e-12	1.66231e-09
KPNA2	26484.2	1.01123	0.148421	6.81325	9.54163e-12	1.92192e-09
KLHDC7B	79.5948	-4.35672	0.641419	-6.79232	1.10345e-11	2.19259e-09
HERC4	5544.67	1.02862	0.151835	6.77456	1.24788e-11	2.44651e-09
GYPC	5934.67	-0.980539	0.144939	-6.7652	1.33124e-11	2.5756e-09
RPLP0P2	107.089	-3.25109	0.481273	-6.75519	1.4265e-11	2.72406e-09
BEST1	192.052	-2.66418	0.395522	-6.73586	1.62968e-11	3.07216e-09
SLC3A2	12431.3	-1.15265	0.171876	-6.70628	1.99648e-11	3.71599e-09
ANGPT1	437.582	1.81904	0.272008	6.68743	2.27123e-11	4.17452e-09
PYCR1	7436.81	-1.0344	0.154739	-6.68483	2.31199e-11	4.19697e-09
ZNF853	928.359	-1.4101	0.213816	-6.59492	4.25476e-11	7.60627e-09
UHRF1BP1	3119.43	-0.996275	0.151098	-6.59358	4.29353e-11	7.60627e-09
TBX15	1845.24	-1.04382	0.158556	-6.58332	4.60049e-11	8.05304e-09
C5	352.797	-1.61324	0.245372	-6.57469	4.87545e-11	8.43395e-09
ITGA4	3983.91	1.1426	0.174497	6.54792	5.83433e-11	9.97536e-09
FAM129A	9881.71	-1.09756	0.169085	-6.49115	8.51853e-11	1.43973e-08
ATF3	2220.85	-1.55416	0.240231	-6.46945	9.83621e-11	1.64354e-08
TXNIP	18842	-1.5637	0.241901	-6.46422	1.01821e-10	1.68221e-08
CARS	6398.99	-1.06933	0.165937	-6.44421	1.16207e-10	1.89856e-08
SLC4A4	531.215	1.17342	0.182261	6.43815	1.20942e-10	1.95422e-08
LIMK1	3735.42	1.1037	0.172787	6.38765	1.68455e-10	2.69235e-08
GADD45A	8073.91	-1.38473	0.217643	-6.36237	1.9866e-10	3.14097e-08
DDIT4	7524.02	-1.29276	0.20352	-6.35203	2.12493e-10	3.32393e-08
LRRC32	1037.69	1.88349	0.297446	6.33222	2.41665e-10	3.74047e-08
MMP9	119.378	-2.38622	0.377237	-6.32554	2.52352e-10	3.86518e-08
PKD1P1	4614.23	-0.977682	0.155308	-6.29511	3.07181e-10	4.65649e-08
LOC152742	344.828	1.63167	0.260868	6.25476	3.98135e-10	5.97365e-08
KLF4	2540.75	-1.38885	0.223132	-6.22436	4.83513e-10	7.18139e-08
ZFP3	261.867	-1.37461	0.22174	-6.19921	5.67464e-10	8.34399e-08
RAB3IL1	596.018	-1.23445	0.199292	-6.19416	5.85958e-10	8.53062e-08
LOC100132891	559.348	-1.18722	0.192239	-6.17572	6.58636e-10	9.49469e-08
VLDLR	1144.35	-1.15086	0.186599	-6.16755	6.93547e-10	9.90089e-08
AURKA	7957.11	1.12302	0.182161	6.165	7.04822e-10	9.9651e-08
ATP5G3	6394.06	1.02596	0.16672	6.15378	7.56583e-10	1.0595e-07
TUBA1C	35199.5	1.08609	0.176572	6.15098	7.70037e-10	1.06817e-07
NPAS2	1484.93	-1.17562	0.191617	-6.13528	8.50117e-10	1.16824e-07
PRDX1	15595	1.26446	0.206465	6.12436	9.10496e-10	1.23962e-07
C5orf30	2093.51	1.12556	0.184035	6.11604	9.59267e-10	1.29404e-07
VCP	19473.3	1.03987	0.170484	6.09949	1.06406e-09	1.42236e-07
XPOT	17536.3	-0.842129	0.138156	-6.09547	1.09114e-09	1.44541e-07
TUBB6	25060.7	0.951586	0.156455	6.08217	1.1857e-09	1.55666e-07
C17orf51	2731.87	-0.914669	0.150567	-6.07483	1.24118e-09	1.61508e-07
PRPS1	5788.29	1.26395	0.208712	6.05596	1.39579e-09	1.7861e-07
PLSCR4	1197.49	-1.06092	0.175189	-6.05584	1.39691e-09	1.7861e-07
CDK15	953.291	1.59312	0.263601	6.04368	1.50634e-09	1.90941e-07
CKS2	7062.23	1.08216	0.179422	6.0314	1.62543e-09	2.04277e-07
RPS26	12271.2	1.07971	0.179422	6.01773	1.76877e-09	2.20407e-07
ACTG2	186.11	2.22693	0.370391	6.01237	1.82827e-09	2.25906e-07
PLEKHG1	61.5191	-2.42132	0.404625	-5.9841	2.1759e-09	2.6662e-07
GTPBP2	6438.45	-1.18343	0.197889	-5.98027	2.22765e-09	2.70705e-07
PAPSS2	5671.99	0.975879	0.163274	5.97694	2.27361e-09	2.74026e-07
HMGB3	3327.11	0.975674	0.163381	5.97176	2.34714e-09	2.80588e-07
MYL6	32912	1.19794	0.200911	5.96253	2.48362e-09	2.94509e-07
ZNF641	415.767	-1.20886	0.203002	-5.9549	2.60233e-09	3.06118e-07
ECI2	3183.24	0.890581	0.150021	5.9364	2.91357e-09	3.39556e-07
C19orf57	251.94	-1.27082	0.214112	-5.93532	2.93278e-09	3.39556e-07
FAM98A	5122.06	1.04865	0.176745	5.93314	2.97199e-09	3.41086e-07
MUTYH	920.825	-0.932279	0.157173	-5.93155	3.00086e-09	3.41086e-07
OPLAH	404.577	-2.11455	0.356541	-5.93075	3.01559e-09	3.41086e-07
LPCAT1	4868.06	1.12238	0.189597	5.9198	3.22329e-09	3.61796e-07
PSPH	2284.93	-1.10739	0.187154	-5.91701	3.27848e-09	3.65203e-07
BGN	21487.3	-1.20259	0.203302	-5.91528	3.31312e-09	3.66286e-07
HSPE1	471.562	1.1378	0.192577	5.90828	3.45703e-09	3.79344e-07
NPIP	1704.88	-0.975383	0.165153	-5.90594	3.50646e-09	3.81918e-07
ADAMTS13	237.623	-1.6353	0.27808	-5.8807	4.08541e-09	4.40881e-07
CCNB1	18555.3	1.22148	0.207742	5.87979	4.10777e-09	4.40881e-07
PPP2R2B	286.121	2.36794	0.403964	5.86175	4.58009e-09	4.88012e-07
PRKAG2	2252.87	0.874746	0.149546	5.84936	4.93459e-09	5.22001e-07
PTPRE	229.926	-1.64549	0.281898	-5.8372	5.30865e-09	5.5756e-07
GPRC5A	9309.38	1.58318	0.271379	5.83383	5.41696e-09	5.64901e-07
CPT1A	6090.33	1.06731	0.18304	5.83105	5.50801e-09	5.70351e-07
NDUFB3	1672.2	1.03653	0.177863	5.82772	5.61901e-09	5.77776e-07
LOC285074	801.461	-1.08347	0.186049	-5.82359	5.75969e-09	5.88128e-07
KCNJ15	183.508	-2.06557	0.354783	-5.82206	5.81283e-09	5.89461e-07
RHPN1	100.775	-2.37687	0.408543	-5.81791	5.95882e-09	5.98234e-07
NT5M	218.329	-1.34563	0.23136	-5.81617	6.02125e-09	5.98234e-07
TIMM17A	2891.2	0.899182	0.154601	5.81616	6.0214e-09	5.98234e-07
RBM12	4346.27	0.829945	0.142996	5.80397	6.47625e-09	6.39106e-07
WNT5B	3610.15	1.14878	0.197986	5.80232	6.5404e-09	6.41133e-07
TUBB3	4410.21	1.69868	0.294918	5.75984	8.41937e-09	8.17181e-07
SORCS2	216.502	-2.22902	0.387049	-5.75901	8.46106e-09	8.17181e-07
LDHA	114086	1.4449	0.25093	5.75817	8.50304e-09	8.17181e-07
UGDH	5302.03	0.891272	0.155633	5.72674	1.02376e-08	9.77314e-07
NXPE3	2568.94	0.919765	0.160639	5.72568	1.03022e-08	9.77314e-07
CYP26B1	364.059	1.33091	0.234214	5.68245	1.32777e-08	1.25151e-06
ATP2B4	7909.17	1.47636	0.260649	5.66417	1.47735e-08	1.38363e-06
PPAP2B	8830.61	1.55921	0.275613	5.65726	1.53811e-08	1.43142e-06
ZMYND15	90.7162	-2.57618	0.456798	-5.63964	1.70402e-08	1.57585e-06
TUBB4B	48057.9	0.985324	0.17503	5.62947	1.80765e-08	1.66123e-06
MAFF	5654.87	-1.11609	0.198776	-5.61478	1.96807e-08	1.79742e-06
CAMTA2	4440.4	-0.817369	0.145623	-5.61293	1.98934e-08	1.80564e-06
LOXL4	1966.15	-1.48562	0.265143	-5.60311	2.10536e-08	1.89921e-06
LONRF1	549.715	-1.15327	0.206899	-5.57407	2.48855e-08	2.2312e-06
DNAJB4	3664.52	0.856983	0.154147	5.55952	2.70519e-08	2.41073e-06
CLTCL1	1335.34	-0.882703	0.158955	-5.55318	2.80524e-08	2.48484e-06
SARS	18700.3	-0.920146	0.165801	-5.54971	2.86137e-08	2.51609e-06
SCN5A	394.778	-1.64841	0.297069	-5.5489	2.87475e-08	2.51609e-06
CCNA2	8767.63	0.822443	0.148289	5.54621	2.9192e-08	2.53988e-06
FBF1	858.496	-0.988327	0.178455	-5.53824	3.05519e-08	2.64256e-06
SDF2L1	922.759	0.968265	0.174866	5.53717	3.07399e-08	2.64327e-06
MET	11008.9	0.805091	0.145633	5.52821	3.2351e-08	2.76564e-06
ABCA6	475.834	-1.81351	0.328211	-5.52544	3.2866e-08	2.79342e-06
WARS	16708	-1.17071	0.212096	-5.51975	3.3949e-08	2.86889e-06
DOCK6	1477.28	-0.914525	0.165722	-5.51844	3.42026e-08	2.8738e-06
LACTB	1332.72	0.935354	0.169597	5.51515	3.48483e-08	2.91141e-06
YARS	17052.3	-0.885675	0.161249	-5.49258	3.96105e-08	3.29058e-06
NMT2	5238.22	0.83491	0.152104	5.48909	4.04004e-08	3.33735e-06
PLIN3	10694.9	1.08717	0.198112	5.48766	4.0729e-08	3.33736e-06
MOCOS	365.928	-1.41922	0.258647	-5.48712	4.08545e-08	3.33736e-06
SEL1L3	2475.31	-1.00489	0.183333	-5.48125	4.2233e-08	3.43091e-06
ARRDC4	1026.18	-1.22833	0.224456	-5.47247	4.43813e-08	3.58562e-06
TLE2	1677.94	-0.889376	0.162622	-5.46899	4.52613e-08	3.63673e-06
ETV4	2566.16	-1.16439	0.21307	-5.46484	4.63328e-08	3.70259e-06
SNRPD1	4362.38	0.753226	0.137962	5.45966	4.77047e-08	3.79162e-06
MIR614	450.447	1.60153	0.294513	5.43789	5.39154e-08	4.26222e-06
LINC00263	224.574	-1.62813	0.299727	-5.43204	5.57145e-08	4.3725e-06
TUBB2A	2557.92	1.07797	0.198469	5.43143	5.59052e-08	4.3725e-06
ACTB	332380	0.920244	0.169733	5.4217	5.90338e-08	4.59277e-06
BBC3	993.309	-1.56277	0.288596	-5.41509	6.12567e-08	4.74063e-06
SEC61G	2584.93	1.24234	0.229542	5.41224	6.22396e-08	4.79147e-06
EPDR1	83.8445	1.91643	0.354366	5.40805	6.37148e-08	4.87949e-06
ZNF558	302.757	-1.28192	0.237123	-5.40615	6.43947e-08	4.90601e-06
PLK3	1315.64	-1.14296	0.211513	-5.40376	6.52575e-08	4.94612e-06
KIAA1609	2137.95	1.07928	0.200174	5.3917	6.9795e-08	5.25805e-06
HMOX2	1994.25	1.02383	0.189916	5.39094	7.00883e-08	5.25805e-06
MXD1	1134.4	-0.980955	0.182096	-5.38701	7.16395e-08	5.34714e-06
MYO15B	52.2761	-3.04532	0.568423	-5.35749	8.43871e-08	6.26681e-06
RBX1	2396.53	0.934035	0.174664	5.34761	8.91244e-08	6.58535e-06
PPP1R15A	9731.38	-1.25531	0.235263	-5.33579	9.5132e-08	6.96468e-06
TRIM6	419.941	1.09101	0.204477	5.33565	9.52054e-08	6.96468e-06
CCND1	22809.4	1.03954	0.195209	5.32526	1.00811e-07	7.33826e-06
ATF4	31975.1	-0.71633	0.135401	-5.29044	1.22025e-07	8.83867e-06
SHCBP1	4481.25	0.826423	0.156396	5.28416	1.26284e-07	9.10238e-06
NTN1	306.356	-1.76617	0.335305	-5.26736	1.38397e-07	9.92677e-06
NEXN	2882.2	1.0562	0.2006	5.26519	1.40044e-07	9.99616e-06
BEGAIN	91.1811	-1.86336	0.354088	-5.26243	1.42165e-07	1.00985e-05
NXT2	2983.38	0.920813	0.17513	5.25788	1.45729e-07	1.03019e-05
SULF2	1397.78	-1.48742	0.282998	-5.25594	1.47273e-07	1.03612e-05
SMS	11753.6	0.880892	0.168112	5.23992	1.60644e-07	1.12482e-05
PABPC1L	1173.33	-1.13565	0.216816	-5.23784	1.62465e-07	1.13218e-05
SLC16A3	13990	1.1553	0.220641	5.23612	1.63986e-07	1.13738e-05
FAM49A	127.277	-2.35389	0.449696	-5.2344	1.65524e-07	1.14266e-05
NUDT11	834.232	1.0343	0.197676	5.23231	1.67406e-07	1.15025e-05
C12orf39	64.7045	-2.05787	0.393726	-5.22665	1.72606e-07	1.18047e-05
PARP6	2153.8	-0.804682	0.154501	-5.20826	1.90616e-07	1.28771e-05
HSPA1A	1661.41	0.94601	0.181642	5.20809	1.90791e-07	1.28771e-05
SLC43A1	844.374	-0.955476	0.183464	-5.20797	1.90915e-07	1.28771e-05
KIF20A	18505.2	1.25611	0.241402	5.2034	1.95675e-07	1.31379e-05
DMGDH	27.3763	-3.62197	0.696537	-5.19996	1.99328e-07	1.33224e-05
CD274	437.137	-1.89889	0.365297	-5.1982	2.01223e-07	1.33882e-05
GAS5	8316.22	-1.10431	0.212785	-5.18979	2.1053e-07	1.39443e-05
PAPL	142.634	-2.02247	0.389918	-5.18689	2.13832e-07	1.40995e-05
MLLT11	665.021	1.08373	0.209107	5.18265	2.18756e-07	1.43597e-05
ITGA11	2004.01	-1.22321	0.236177	-5.17921	2.22826e-07	1.45262e-05
LAMTOR5	2031.02	0.732986	0.141535	5.17884	2.23267e-07	1.45262e-05
SMAD6	1253.26	1.57753	0.305426	5.16502	2.40418e-07	1.55732e-05
SYBU	78.4111	-2.05851	0.398665	-5.1635	2.42378e-07	1.56312e-05
SFPQ	18475.1	0.838791	0.162645	5.15718	2.507e-07	1.60973e-05
PSCA	394.483	1.30719	0.253511	5.15634	2.5182e-07	1.60989e-05
C19orf54	1080.11	-0.83618	0.162256	-5.15347	2.55716e-07	1.62773e-05
GPR124	2072.99	-1.35508	0.262992	-5.15256	2.56953e-07	1.62855e-05
CCDC85B	8210.92	0.78523	0.15273	5.14131	2.72828e-07	1.71759e-05
OSCAR	80.3699	-2.68387	0.522057	-5.14096	2.73338e-07	1.71759e-05
ADAMTS15	763.045	1.35601	0.263881	5.13872	2.76615e-07	1.73078e-05
ENOX1	587.662	-1.28154	0.249445	-5.13756	2.78325e-07	1.73411e-05
GNG4	413.908	-1.35396	0.263979	-5.12903	2.91245e-07	1.80695e-05
ABCG1	33.1636	-3.45645	0.675423	-5.11746	3.09679e-07	1.91325e-05
BUB1	6571.86	0.778339	0.15229	5.11089	3.20639e-07	1.97267e-05
CPNE3	6006.64	0.71691	0.14061	5.09856	3.42254e-07	2.09688e-05
GGACT	188.091	-1.52576	0.299652	-5.09176	3.54758e-07	2.16446e-05
ARIH2OS	73.4002	-1.89292	0.371835	-5.09075	3.56642e-07	2.16697e-05
TGM2	2098.29	1.32903	0.261778	5.07696	3.83524e-07	2.32071e-05
CIITA	99.7894	1.6119	0.318407	5.06241	4.13999e-07	2.49485e-05
ADAMTS2	11307.8	0.956645	0.189186	5.05665	4.26692e-07	2.55244e-05
GRIK5	155.337	-1.8322	0.362346	-5.0565	4.27027e-07	2.55244e-05
EGR2	117.684	-2.28787	0.452677	-5.0541	4.32435e-07	2.5743e-05
CYTL1	126.379	-2.21745	0.438909	-5.0522	4.36757e-07	2.58955e-05
WDR45	2621.4	-0.738915	0.146348	-5.04902	4.44092e-07	2.62246e-05
AGAP2	235.507	-1.42848	0.283377	-5.04091	4.63334e-07	2.72171e-05
NR4A2	328.688	-2.00154	0.397101	-5.04038	4.646e-07	2.72171e-05
ATP5G1	3166.02	0.833568	0.165468	5.03763	4.71333e-07	2.75019e-05
MID1	4834.93	0.868592	0.17296	5.02193	5.11539e-07	2.97299e-05
HSPA8	114114	0.897098	0.178784	5.01779	5.22694e-07	3.02586e-05
PTTG1	13321.9	0.788659	0.157494	5.00755	5.5127e-07	3.17877e-05
GYS1	4957.89	1.13318	0.226478	5.00348	5.63059e-07	3.23407e-05
XYLT1	2128.92	0.792681	0.158485	5.0016	5.68556e-07	3.25293e-05
LAMA5	4761.02	-1.20057	0.240109	-5.00011	5.72984e-07	3.25822e-05
FAM115C	273.846	1.81068	0.362152	4.9998	5.73911e-07	3.25822e-05
POLR3G	1568.54	0.954522	0.191017	4.99706	5.82105e-07	3.29202e-05
FAM69A	1124.82	0.843926	0.168968	4.99458	5.89646e-07	3.31747e-05
FAM84B	412.836	-1.68111	0.336619	-4.9941	5.91115e-07	3.31747e-05
FAM83D	5375.94	0.858969	0.172057	4.99235	5.96486e-07	3.33488e-05
SEC23A	12177	0.665595	0.13347	4.98685	6.13704e-07	3.41814e-05
POP1	1670.63	0.810382	0.162679	4.98147	6.31044e-07	3.50146e-05
HN1	10761.1	0.87807	0.176331	4.97968	6.36903e-07	3.50788e-05
KIT	696.366	1.12588	0.226097	4.97966	6.36971e-07	3.50788e-05
NUP210	99.766	-1.56169	0.313864	-4.9757	6.50108e-07	3.56686e-05
CCNB1IP1	2464.53	-1.05722	0.212542	-4.97417	6.55291e-07	3.58193e-05
TSPAN11	535.317	-1.3216	0.266237	-4.96399	6.90599e-07	3.76095e-05
NREP	6275.08	1.35559	0.273218	4.96156	6.99291e-07	3.79424e-05
CDH6	1291.72	1.22792	0.247622	4.95886	7.09074e-07	3.83317e-05
WSB2	8251.05	0.798843	0.161195	4.95576	7.20497e-07	3.88066e-05
ID1	2925.02	2.76224	0.55817	4.94874	7.46949e-07	4.00845e-05
ERCC6L	1708.44	0.721055	0.145809	4.94519	7.60707e-07	4.06743e-05
FAM171A1	4493.66	0.840641	0.170096	4.94215	7.72639e-07	4.10546e-05
CCND2	686.226	-1.02865	0.208146	-4.94196	7.73404e-07	4.10546e-05
EIF1	34396.8	-0.777898	0.15749	-4.93936	7.83807e-07	4.14572e-05
HNRNPM	16134.7	0.810857	0.164453	4.93064	8.19596e-07	4.30444e-05
DENND2A	1274.93	-1.35942	0.27571	-4.93062	8.19671e-07	4.30444e-05
FASTKD5	914.86	1.00973	0.204919	4.92749	8.32948e-07	4.3586e-05
H1F0	24987.6	-1.38146	0.280645	-4.92245	8.54673e-07	4.45516e-05
PKD1	6716.8	-0.704517	0.143142	-4.92181	8.57461e-07	4.45516e-05
BTG1	5555.38	-0.79075	0.160694	-4.92084	8.61719e-07	4.45642e-05
PLEKHB2	7153.41	0.687226	0.139682	4.91992	8.65777e-07	4.45642e-05
PCSK4	127.554	-1.48621	0.302094	-4.91969	8.66795e-07	4.45642e-05
NTM	1693.73	-0.930742	0.189415	-4.91377	8.93414e-07	4.57384e-05
BCAN	75.8567	-1.80612	0.367604	-4.91324	8.95856e-07	4.57384e-05
FBLL1	54.5025	-2.32532	0.473917	-4.90659	9.26745e-07	4.71518e-05
CCDC85A	285.193	1.54372	0.31484	4.90318	9.42954e-07	4.78096e-05
SRCIN1	42.7249	-2.73265	0.557397	-4.90251	9.46178e-07	4.78096e-05
NPR3	2219.02	1.28735	0.263123	4.89257	9.95291e-07	5.0119e-05
SAR1A	9248.17	0.622054	0.127171	4.89147	1.00086e-06	5.02272e-05
EDA2R	1114.74	-1.46175	0.298992	-4.88892	1.01393e-06	5.07104e-05
POLR2L	10424.6	1.10983	0.227062	4.88781	1.01963e-06	5.08226e-05
C6orf48	7521.11	-1.07995	0.221088	-4.8847	1.03588e-06	5.14583e-05
SETD6	427.477	-1.09476	0.22425	-4.88185	1.05097e-06	5.20318e-05
LOC388796	1463.84	-1.13711	0.233128	-4.87761	1.07381e-06	5.27846e-05
COL7A1	857.358	-1.44577	0.296415	-4.87751	1.07434e-06	5.27846e-05
CDCA2	3045.83	0.8016	0.164384	4.87639	1.08047e-06	5.27846e-05
CENPW	1255.3	0.733889	0.150499	4.87637	1.08053e-06	5.27846e-05
OAT	4422.02	0.845732	0.173527	4.87379	1.09479e-06	5.32175e-05
VASN	6402.6	0.826912	0.169677	4.87345	1.09663e-06	5.32175e-05
SLC7A5	28238.9	-1.0682	0.21942	-4.8683	1.12562e-06	5.43462e-05
P2RX4	1164.84	-1.29986	0.26702	-4.86801	1.12728e-06	5.43462e-05
RPL36AL	5924.6	0.728428	0.149656	4.86735	1.13103e-06	5.43485e-05
U2AF1L4	499.875	-0.9053	0.186194	-4.86212	1.16133e-06	5.5623e-05
RAB11A	7671.46	0.654128	0.134576	4.86066	1.16993e-06	5.58527e-05
TUBB	168327	0.852584	0.17549	4.85831	1.18391e-06	5.63371e-05
PSD4	183.058	-1.39496	0.287189	-4.8573	1.18999e-06	5.6444e-05
TUBA1B	134441	0.815005	0.167883	4.8546	1.2063e-06	5.67326e-05
HNRNPA2B1	45424.1	0.69883	0.143957	4.85444	1.20725e-06	5.67326e-05
MLEC	13209.6	0.692501	0.142655	4.85438	1.20765e-06	5.67326e-05
ADAMTS8	36.6516	-2.97187	0.614352	-4.83741	1.31544e-06	6.15993e-05
DIO2	147.903	2.01971	0.41758	4.83671	1.32009e-06	6.16208e-05
PHC1	1133.87	-0.852751	0.176437	-4.83318	1.34372e-06	6.25254e-05
ARG2	811.845	-0.88029	0.182331	-4.82799	1.37919e-06	6.39737e-05
CXCL16	710.159	-1.08635	0.22507	-4.82673	1.38793e-06	6.41765e-05
CDC20	13512.2	0.985514	0.204218	4.8258	1.39446e-06	6.42018e-05
SLC1A1	1214.44	1.04046	0.215622	4.8254	1.39721e-06	6.42018e-05
PTP4A3	64.4166	-2.56111	0.531919	-4.81484	1.47317e-06	6.74811e-05
ANKRD13A	7826.58	0.785707	0.16327	4.81231	1.49197e-06	6.81301e-05
N4BP2L1	105.817	-1.96564	0.40856	-4.81114	1.50075e-06	6.83188e-05
COX7B	4021.05	0.881006	0.183358	4.80484	1.54879e-06	7.02883e-05
NDNF	141.088	1.34343	0.279723	4.80272	1.56523e-06	7.0816e-05
ZNF280B	552.576	-0.915829	0.191036	-4.79402	1.6347e-06	7.37321e-05
LOC100130691	209.165	-1.32975	0.277668	-4.78901	1.67602e-06	7.53645e-05
TSLP	351.771	-1.46739	0.307109	-4.77807	1.76983e-06	7.93404e-05
FAT4	1518.62	1.02818	0.215375	4.77389	1.80703e-06	8.06827e-05
NDUFA2	2023.58	0.861145	0.180402	4.77347	1.81075e-06	8.06827e-05
DFNB31	229.252	-1.09207	0.228884	-4.77127	1.83064e-06	8.13224e-05
LOC401397	1505.94	0.790274	0.165787	4.7668	1.87172e-06	8.2897e-05
PGAM1	13461.4	1.0301	0.216153	4.76561	1.88286e-06	8.31397e-05
AGXT2L2	1074.4	-0.944721	0.198278	-4.76462	1.89211e-06	8.32484e-05
NGF	755.734	-1.31136	0.275256	-4.76414	1.89664e-06	8.32484e-05
FAM211B	232.905	-1.33144	0.279572	-4.76241	1.91297e-06	8.37151e-05
ATOH8	2240.99	2.54326	0.534291	4.76007	1.93531e-06	8.44413e-05
ALDH3B1	1851.67	1.09219	0.229528	4.75841	1.95127e-06	8.48859e-05
CDCA3	3336.47	0.870258	0.183037	4.75456	1.98879e-06	8.62632e-05
TMEM167A	4649.72	0.821943	0.173058	4.74952	2.03905e-06	8.79563e-05
GMFB	5079.09	0.769243	0.161965	4.74944	2.03979e-06	8.79563e-05
PLEKHA2	2585.47	0.754157	0.159139	4.73897	2.14809e-06	9.23555e-05
IARS	25628.5	-0.75451	0.159261	-4.73758	2.16287e-06	9.2485e-05
DLGAP5	5390.26	0.868628	0.183359	4.73731	2.16576e-06	9.2485e-05
PLK1	12564.5	0.95496	0.2016	4.73691	2.16998e-06	9.2485e-05
SEC24A	4152.23	0.75282	0.159139	4.73058	2.23884e-06	9.51443e-05
CDC42	17050	0.718324	0.151996	4.72595	2.29039e-06	9.70543e-05
SBSPON	848.627	1.54589	0.327318	4.72289	2.32518e-06	9.82456e-05
PTGER2	534.691	1.36367	0.288878	4.72058	2.35174e-06	9.90832e-05
APLN	266.767	1.42749	0.30255	4.71819	2.37957e-06	9.9969e-05
HERC3	1109.92	0.828301	0.1756	4.71697	2.39383e-06	0.000100043
SRRT	9128.77	0.715486	0.151686	4.71688	2.39493e-06	0.000100043
LOC374443	164.025	-1.24532	0.264146	-4.71452	2.4228e-06	0.00010092
MPP5	2604.88	0.751385	0.159502	4.71081	2.46733e-06	0.000102485
PTPN1	5347.23	0.828656	0.175932	4.71009	2.47604e-06	0.000102557
LRRC59	19727.9	0.942263	0.200401	4.7019	2.57756e-06	0.000106317
PPA1	5556.05	0.760807	0.161819	4.7016	2.58129e-06	0.000106317
CES2	4421.13	-0.725163	0.154262	-4.70087	2.59055e-06	0.000106401
SHC3	309.988	1.29324	0.275258	4.69829	2.62349e-06	0.000107454
MARCKS	20903.6	0.768905	0.163689	4.69736	2.63548e-06	0.000107645
SLC1A5	21320.2	-0.926333	0.197268	-4.69581	2.65559e-06	0.000107912
ERN1	242.16	-1.48834	0.316957	-4.69572	2.6567e-06	0.000107912
ZNF773	390.104	-0.98807	0.21086	-4.68591	2.78715e-06	0.000112899
SPAG5	6867.47	0.648284	0.13841	4.68379	2.81621e-06	0.000113763
RBCK1	5959.79	-0.735612	0.157205	-4.67931	2.87845e-06	0.000115958
CSGALNACT2	3076.22	-0.727815	0.155658	-4.67573	2.92916e-06	0.000117679
ARHGEF4	49.9226	-2.13376	0.456856	-4.67054	3.00412e-06	0.000120361
LPHN1	1934.65	-0.863286	0.184928	-4.66822	3.03823e-06	0.000121397
ARL6IP1	13242	0.829771	0.177856	4.66541	3.07999e-06	0.000122732
H2AFZ	16742.3	0.67785	0.145314	4.66472	3.09042e-06	0.000122815
MST1	115.56	-1.68187	0.360632	-4.66367	3.10624e-06	0.000123111
KCTD10	4452.24	0.772674	0.165805	4.66014	3.15998e-06	0.000124904
ELAC2	6220.89	0.757545	0.162834	4.65226	3.28311e-06	0.000129423
ZFPM1	916.511	-0.903783	0.194303	-4.6514	3.29683e-06	0.000129617
YWHAZ	45327.1	0.69056	0.148725	4.64319	3.43073e-06	0.000134521
DCLRE1C	1399.57	-0.775399	0.167201	-4.63753	3.52591e-06	0.000137886
PPP2R1B	2185.61	0.651027	0.140399	4.63697	3.53546e-06	0.000137892
SOCS5	3707.2	0.76087	0.164181	4.63434	3.58081e-06	0.000139292
ABRACL	499.422	0.944978	0.203994	4.63238	3.61491e-06	0.000140247
INPP5B	2140.15	-0.716093	0.154785	-4.62637	3.72131e-06	0.000143995
PPP1R14C	165.364	-1.76652	0.382132	-4.62279	3.78613e-06	0.000146119
NACC1	7374.46	0.725761	0.157161	4.61795	3.87544e-06	0.000149174
C4orf32	482.599	-0.897644	0.194442	-4.61651	3.9024e-06	0.00014982
PDE6B	45.8677	-2.2745	0.493508	-4.60885	4.04905e-06	0.000155041
LINC00663	36.0684	-2.63908	0.572678	-4.60831	4.0595e-06	0.000155041
MORF4L2	19166	0.699858	0.151953	4.60575	4.10982e-06	0.000156461
SLC17A5	1005.03	0.85554	0.185787	4.60494	4.12586e-06	0.000156461
LSM3	3364.49	0.703935	0.15287	4.6048	4.12861e-06	0.000156461
TRNP1	1268.95	0.931855	0.20247	4.60244	4.17571e-06	0.00015784
PGK1	30558.8	1.18175	0.256886	4.60028	4.21932e-06	0.000159079
NANS	6258.68	0.862028	0.187528	4.59679	4.2904e-06	0.000161345
VDAC3	5838.13	0.720294	0.156812	4.59336	4.36155e-06	0.000163603
CD24	203.983	1.30258	0.283742	4.59071	4.4174e-06	0.000165276
BCL2	240.675	-1.36648	0.297824	-4.58823	4.47025e-06	0.000166829
EIF4EBP1	13007.3	-0.899896	0.196486	-4.57996	4.65071e-06	0.000173124
KIAA0247	2142.56	-0.952883	0.208499	-4.5702	4.87263e-06	0.000180927
MARS	16684.9	-0.905921	0.198287	-4.56873	4.90683e-06	0.00018171
INSR	1486.65	-0.713582	0.156205	-4.56824	4.91843e-06	0.00018171
ACTG1	243790	0.901451	0.197367	4.56739	4.93841e-06	0.000181991
MYL9	11517.9	1.13389	0.248402	4.56476	5.00073e-06	0.000183827
R3HDM2	3675.57	-0.680111	0.149077	-4.56215	5.06336e-06	0.000185665
PSMD6	4169.42	0.774314	0.169912	4.55715	5.18535e-06	0.000189646
COPB2	11257.1	0.713746	0.156639	4.55665	5.19771e-06	0.000189646
GTF3C1	6963.17	0.656256	0.144321	4.5472	5.43654e-06	0.000197869
SLC25A20	698.038	1.00454	0.221333	4.53861	5.66262e-06	0.000205588
NBPF1	1325.35	-0.772562	0.170349	-4.53517	5.75572e-06	0.000208037
TMEM116	331.247	-0.899768	0.198402	-4.53507	5.75837e-06	0.000208037
TIMM23	5121.29	0.728671	0.160776	4.5322	5.83727e-06	0.000210371
TUBA4A	599.541	0.919917	0.203228	4.52652	5.9963e-06	0.000215574
POU6F1	622.441	-0.877457	0.193897	-4.52537	6.02894e-06	0.000216219
DHX9	14941.1	0.68374	0.151168	4.52306	6.09531e-06	0.00021762
GARS	29596.6	-0.747429	0.165252	-4.52298	6.09764e-06	0.00021762
LYRM9	128.631	-1.49474	0.330924	-4.51688	6.27579e-06	0.000223436
SCNN1D	272.418	-1.26314	0.279734	-4.5155	6.31675e-06	0.000224351
HHATL	29.9709	-3.26745	0.723811	-4.51423	6.3548e-06	0.000225159
FEZ1	1615.01	-0.892524	0.197867	-4.51073	6.46059e-06	0.000228357
HERPUD1	4907.02	-0.758548	0.168196	-4.50991	6.48543e-06	0.000228685
C10orf90	121.829	2.35644	0.522965	4.50592	6.60859e-06	0.000232203
NPTX1	1867.38	1.30718	0.290121	4.50563	6.61773e-06	0.000232203
BCL2L11	699.946	-0.819737	0.181956	-4.50515	6.63256e-06	0.000232203
PET100	970.717	0.988132	0.219388	4.50404	6.66729e-06	0.000232864
IDNK	171.896	-1.29152	0.28714	-4.49787	6.86368e-06	0.000239155
ADRA2C	993.004	3.37181	0.749892	4.4964	6.91146e-06	0.000240251
SAT1	4429.92	-1.11108	0.247227	-4.49417	6.98402e-06	0.000242201
NMI	1371.99	-0.735813	0.163764	-4.49313	7.01855e-06	0.000242825
MXI1	2416.5	-0.685555	0.152765	-4.48765	7.2014e-06	0.000248567
ZDHHC1	347.491	-1.20173	0.267897	-4.48581	7.26388e-06	0.000249442
NLRP1	815.241	-1.10378	0.246068	-4.48567	7.26855e-06	0.000249442
BUB1B	7225.94	0.630117	0.140492	4.48508	7.28852e-06	0.000249442
MGAT2	3876.79	0.662908	0.147809	4.48491	7.29462e-06	0.000249442
IDUA	362.938	-1.12053	0.249936	-4.48326	7.35124e-06	0.000250177
PTX3	47402.7	-1.27603	0.284638	-4.48298	7.36076e-06	0.000250177
LOC100129794	40.2389	-2.58491	0.576629	-4.4828	7.36715e-06	0.000250177
TINAGL1	357.157	1.39657	0.311707	4.4804	7.45024e-06	0.000252416
UQCR10	3870.76	0.666203	0.148913	4.47376	7.6856e-06	0.000259791
XBP1	11749.5	-0.906996	0.202837	-4.47154	7.76573e-06	0.000261897
INCENP	5097.24	0.690556	0.154549	4.46819	7.88853e-06	0.00026543
SOGA1	2104.82	0.828927	0.185551	4.46738	7.91842e-06	0.000265827
PXK	2985.12	-0.693331	0.155282	-4.46499	8.00741e-06	0.000268202
PLIN2	7335.55	1.29566	0.290389	4.46181	8.12715e-06	0.000271595
CCDC8	370.679	-1.15433	0.258988	-4.45708	8.30838e-06	0.000277021
MVP	8756.12	0.850341	0.19095	4.45321	8.45945e-06	0.000281051
XPC	4204.44	-0.764757	0.171739	-4.45301	8.46746e-06	0.000281051
ANXA2	169490	1.01926	0.229009	4.45076	8.55686e-06	0.000283379
CCNF	3680.43	0.842643	0.189521	4.44617	8.74135e-06	0.000288481
EIF4E	2606.72	0.706641	0.158947	4.44578	8.75749e-06	0.000288481
EPAS1	15729	-1.03962	0.23386	-4.44547	8.76979e-06	0.000288481
JRK	1948.69	0.681835	0.153599	4.43906	9.03515e-06	0.000296547
CACNB1	916.261	-0.745005	0.167906	-4.43703	9.12073e-06	0.000298689
FKBP14	1977.45	0.845024	0.19065	4.43234	9.32157e-06	0.000304587
LETMD1	2347.45	-0.658683	0.148641	-4.43137	9.36344e-06	0.000305277
CFL2	7842.97	0.784611	0.17713	4.42956	9.44234e-06	0.000307168
WDR77	3175.25	0.894098	0.202017	4.42586	9.60591e-06	0.0003118
CHST11	767.563	1.24654	0.28183	4.42301	9.7334e-06	0.000315242
OBSCN	422.772	-1.01765	0.230373	-4.41742	9.98879e-06	0.000322803
BCCIP	4767.39	0.692016	0.15672	4.41563	1.00718e-05	0.00032477
ANXA11	9428.29	0.768031	0.173969	4.41476	1.01124e-05	0.000325127
TOMM6	4581.31	0.73596	0.166716	4.41444	1.01271e-05	0.000325127
PUS7L	571.739	0.958217	0.217145	4.4128	1.02044e-05	0.000326898
PHLDB2	4615.76	0.628234	0.14254	4.40742	1.04611e-05	0.000334392
TRHDE	155.985	1.93579	0.439405	4.40547	1.05556e-05	0.000336679
C1S	4029.97	-1.12108	0.254514	-4.40479	1.05886e-05	0.000336699
KLF11	1012.19	-0.861323	0.195554	-4.40452	1.0602e-05	0.000336699
EGR1	34358.4	-2.63584	0.599068	-4.39989	1.08304e-05	0.000343212
FLRT2	779.481	-0.85247	0.193822	-4.39822	1.09145e-05	0.000345132
ACTR2	21844.8	0.637163	0.144947	4.39583	1.1035e-05	0.000348194
SERPINE2	26918.9	-1.10398	0.2512	-4.39482	1.10863e-05	0.000349063
HSBP1	5507.55	0.688256	0.156713	4.39181	1.12409e-05	0.000351915
GRPEL2	2179.14	-0.729286	0.166057	-4.39179	1.1242e-05	0.000351915
FUZ	1327.14	-0.792481	0.180451	-4.39166	1.12486e-05	0.000351915
PSG5	762.262	1.42016	0.323823	4.38562	1.15657e-05	0.000361065
PTPRJ	3885.06	0.74745	0.170518	4.38342	1.16833e-05	0.000363965
LTBP4	4734.88	-1.07642	0.24579	-4.37942	1.18993e-05	0.000369911
CHI3L1	3532.34	-2.40787	0.549906	-4.37869	1.19397e-05	0.000370384
MFSD1	2449.94	0.735619	0.168179	4.37404	1.21971e-05	0.000377217
CDT1	8561.91	-0.679057	0.155256	-4.37378	1.22113e-05	0.000377217
STIP1	15412.9	0.752007	0.172036	4.37121	1.23563e-05	0.000380894
PPIA	58764.4	0.705281	0.161491	4.36732	1.25782e-05	0.000385943
SNRPG	2699.44	0.656838	0.150405	4.36714	1.25884e-05	0.000385943
CYCS	8665.66	0.741562	0.169812	4.36696	1.25988e-05	0.000385943
ZFAS1	4885.66	-0.959451	0.219782	-4.36548	1.26846e-05	0.000387763
DMKN	172.802	-1.66781	0.382525	-4.36	1.30063e-05	0.000396772
CORO1A	157.103	1.47191	0.337694	4.35871	1.30831e-05	0.00039829
NR2C2AP	802.238	-0.841895	0.193227	-4.35703	1.31841e-05	0.0003999
ZNF354A	944.006	-0.840746	0.192985	-4.35653	1.32139e-05	0.0003999
FNDC1	170.512	-1.27273	0.292147	-4.35647	1.32176e-05	0.0003999
NDUFAB1	1825.99	0.683763	0.157107	4.3522	1.34776e-05	0.000406734
LOC284023	162.702	-1.22338	0.281116	-4.35186	1.34988e-05	0.000406734
C15orf52	756.993	0.770848	0.17736	4.34624	1.38492e-05	0.00041644
CELF4	283.845	-1.37389	0.316204	-4.34493	1.39319e-05	0.000418072
FLJ35024	39.0605	-2.48855	0.573074	-4.34245	1.40902e-05	0.000421658
ZFHX4	4750.57	0.622456	0.143373	4.34152	1.41502e-05	0.000421658
POP4	1783.72	0.821007	0.189112	4.34139	1.41586e-05	0.000421658
NOTCH1	1954.19	-0.954882	0.219955	-4.34127	1.41661e-05	0.000421658
ODF3B	125.23	-2.43758	0.561682	-4.33978	1.42623e-05	0.000423662
HSP90B1	43756.7	0.705414	0.162612	4.33801	1.43778e-05	0.000426234
STMN3	2283.57	-0.860199	0.198505	-4.3334	1.46825e-05	0.000434389
PFKFB4	894.484	1.43012	0.330129	4.332	1.47758e-05	0.00043599
FBXO33	987.946	0.832331	0.192149	4.33171	1.47959e-05	0.00043599
DNAJA1	10915.2	0.621355	0.14354	4.3288	1.49925e-05	0.000440899
DGAT2	180.733	-1.18391	0.273545	-4.32801	1.5046e-05	0.000441589
OSBPL6	1042.85	-0.836947	0.193528	-4.32467	1.52758e-05	0.000446603
SCFD2	1418.29	0.795429	0.183929	4.32465	1.52776e-05	0.000446603
CORO1C	30027.2	0.683797	0.158134	4.32415	1.53121e-05	0.000446726
LDHB	27001.1	0.614306	0.142168	4.32098	1.5534e-05	0.000452029
2009-09-01	22022	0.718928	0.166393	4.32067	1.55554e-05	0.000452029
GPI	24762.9	0.931516	0.215808	4.31641	1.5859e-05	0.0004598
SYNC	1022.89	0.74352	0.172269	4.31604	1.58853e-05	0.0004598
GGT7	1332.04	-0.667451	0.154691	-4.31474	1.5979e-05	0.000461601
CTGF	41021	-0.936095	0.21724	-4.30904	1.63964e-05	0.000472731
OLFM2	257.117	-1.29033	0.299547	-4.30762	1.65024e-05	0.000474098
DUSP6	3812.33	-1.32232	0.306978	-4.30754	1.65083e-05	0.000474098
C12orf68	157.544	1.28199	0.297859	4.304	1.67743e-05	0.000480797
SLC16A6	80.2152	-1.73194	0.402451	-4.30347	1.68142e-05	0.000481004
CALR	72421.1	0.830633	0.193113	4.30129	1.69808e-05	0.000484827
CPOX	1506.52	0.747771	0.173882	4.30046	1.70444e-05	0.000485698
TMEM14A	934.225	0.9014	0.209639	4.29978	1.70971e-05	0.000486259
NLRX1	718.221	-0.884816	0.205814	-4.2991	1.71491e-05	0.000486795
SERPINF1	3343.65	-0.936365	0.217964	-4.29596	1.73936e-05	0.000491885
NPEPPS	6631.62	0.678685	0.157991	4.29571	1.74136e-05	0.000491885
P2RX7	171.264	-1.84922	0.4305	-4.29552	1.74287e-05	0.000491885
SNRPF	3851.51	0.604695	0.140932	4.29068	1.78126e-05	0.000501754
MAGED1	19907.2	0.966712	0.225574	4.28557	1.82269e-05	0.000512444
PIDD	1882	-0.926154	0.216294	-4.28192	1.8529e-05	0.000519943
UBE2C	7607.54	0.856996	0.200204	4.28061	1.86384e-05	0.000521308
PRKY	563.559	-1.12242	0.262217	-4.28049	1.86485e-05	0.000521308
COL16A1	2696.87	-0.656623	0.153461	-4.27875	1.87942e-05	0.000524382
PGPEP1	981.784	-0.946493	0.221258	-4.27778	1.88766e-05	0.000524887
DUSP5	4725.1	-1.15291	0.269517	-4.2777	1.88836e-05	0.000524887
PSRC1	2384.4	0.702938	0.164399	4.27579	1.90461e-05	0.000528404
RHBDF2	2099.08	-0.888469	0.207933	-4.27286	1.92978e-05	0.000534378
TPCN1	2042.56	-0.940471	0.220169	-4.27158	1.9409e-05	0.000536446
ENO1	175678	0.879396	0.206001	4.26889	1.96451e-05	0.000541762
ATP8B1	9226.27	0.654816	0.153405	4.26855	1.9675e-05	0.000541762
PROCA1	96.4152	-1.33264	0.312245	-4.26795	1.97282e-05	0.000542212
SF3B5	5197.36	0.685741	0.160714	4.26686	1.98247e-05	0.000543848
SMIM3	2432.76	0.946854	0.221976	4.26557	1.99396e-05	0.00054598
LOC100506714	410.825	-0.825627	0.193848	-4.25914	2.05216e-05	0.000560872
E2F7	4680.2	-0.741598	0.174143	-4.25855	2.05759e-05	0.000561315
CRYZ	2067.41	0.764708	0.179621	4.25735	2.06867e-05	0.000563291
DANCR	1882.34	1.00019	0.235057	4.25507	2.08981e-05	0.000567475
MIF4GD	506.961	-0.946342	0.222414	-4.25486	2.09175e-05	0.000567475
ZNF213	1110.47	-0.649134	0.152616	-4.25337	2.10582e-05	0.000570239
FBXL19	2034.9	0.626427	0.147423	4.24918	2.14558e-05	0.000579639
FAM86B1	211.6	-1.25455	0.295265	-4.24888	2.14842e-05	0.000579639
CALM3	30954.6	0.68072	0.160308	4.24633	2.17303e-05	0.000584768
KLF15	123.935	-2.17977	0.513397	-4.24578	2.17838e-05	0.000584768
CAT	2200.85	0.979658	0.230742	4.24568	2.17936e-05	0.000584768
NCOA7	2460.67	-0.946945	0.223173	-4.2431	2.20455e-05	0.00059045
JUNB	7168.53	-1.158	0.272994	-4.24184	2.21693e-05	0.000592686
ZCCHC8	2195.05	-0.644409	0.151959	-4.24069	2.22835e-05	0.000594102
ANXA2P2	1014.56	1.15908	0.273335	4.24049	2.23031e-05	0.000594102
GAA	4647.79	-0.864688	0.204069	-4.23723	2.26298e-05	0.000601715
ARHGAP17	5365.4	0.645698	0.152461	4.23517	2.2838e-05	0.000605625
SERPINB7	1516.39	0.897215	0.211859	4.23496	2.28592e-05	0.000605625
CD276	4302.1	0.736068	0.173899	4.23274	2.30857e-05	0.000610524
ANGPTL4	2261.89	3.94211	0.931427	4.23233	2.31284e-05	0.000610556
CSRP2	1267.47	0.741784	0.175312	4.23123	2.32417e-05	0.000612449
NDUFS5	5399.77	0.651406	0.154081	4.22769	2.36104e-05	0.000620228
LYNX1	187.387	-1.52549	0.360843	-4.22759	2.36213e-05	0.000620228
PSMD11	6421.28	0.602413	0.142671	4.22239	2.41726e-05	0.000633571
LOC100505633	891.137	-0.700266	0.165866	-4.22188	2.42278e-05	0.000633889
RAB1A	7595.9	0.694179	0.164492	4.22014	2.44155e-05	0.000637665
CYP2S1	642.366	-0.887175	0.210477	-4.21507	2.49697e-05	0.000650983
STEAP1B	900.984	0.729516	0.173114	4.21408	2.50796e-05	0.000652691
AMD1	6683.94	0.621578	0.147557	4.21245	2.52611e-05	0.000654286
HRCT1	131.001	1.53859	0.365276	4.21214	2.52966e-05	0.000654286
REEP5	6774.86	0.69565	0.165161	4.21196	2.53169e-05	0.000654286
SNRNP25	1073.35	0.833402	0.197895	4.21132	2.5388e-05	0.000654286
AP1M1	7145.61	0.657595	0.156156	4.21115	2.54076e-05	0.000654286
COPS4	2298.62	0.713767	0.169495	4.21115	2.54079e-05	0.000654286
POMP	4867.84	0.597056	0.141803	4.21045	2.54862e-05	0.000655157
SLC25A24	4482.35	0.608117	0.144572	4.20631	2.5957e-05	0.000666093
MRPS31P5	359.873	-1.21415	0.288932	-4.20219	2.64346e-05	0.000677169
MTMR11	733.616	-0.750515	0.178651	-4.20102	2.65711e-05	0.000679482
TCEA2	1150.67	-0.623523	0.148436	-4.20061	2.662e-05	0.000679548
MSC	648.881	-1.16727	0.277987	-4.19901	2.68086e-05	0.000683178
LOC100506548	2368.33	-0.750435	0.178753	-4.19816	2.69089e-05	0.000684547
TCEA1	9213.48	-0.824435	0.196432	-4.19705	2.70417e-05	0.000686627
SEC24C	8372.08	0.674755	0.160789	4.19653	2.71041e-05	0.000686627
PARD6A	230.561	-1.24415	0.296508	-4.19601	2.71653e-05	0.000686627
RNF145	6716.94	0.576736	0.137452	4.19591	2.71774e-05	0.000686627
UQCRH	6595.3	0.656893	0.156588	4.19504	2.72828e-05	0.000688106
SEPW1	3311.16	0.89032	0.212659	4.18661	2.83153e-05	0.000712709
PLXNA4	107.962	2.23722	0.534417	4.18629	2.83552e-05	0.000712709
LOC728392	1187.11	0.808906	0.193301	4.18469	2.8555e-05	0.000716507
VAMP3	8513.72	0.562906	0.134552	4.18357	2.8697e-05	0.000718842
C17orf103	2175.36	-0.865516	0.206921	-4.18284	2.87887e-05	0.000719375
CALM2	18810.4	0.654765	0.156544	4.18263	2.88161e-05	0.000719375
LOC100134229	132.8	-1.24838	0.299215	-4.17219	3.0168e-05	0.000751849
PSMD2	25479.1	0.764581	0.183296	4.17128	3.0289e-05	0.000753587
COX16	170.16	1.06735	0.256181	4.16638	3.09479e-05	0.000768678
ZCWPW1	134.404	-1.13559	0.272615	-4.16556	3.1059e-05	0.000770137
MAPRE1	11170.8	0.643921	0.154608	4.16486	3.11541e-05	0.000771196
TCEAL8	2736.37	0.670744	0.161065	4.16443	3.12128e-05	0.000771351
MGST1	8304.78	0.773731	0.185933	4.16134	3.16382e-05	0.000780551
NCEH1	8152.81	0.705775	0.169787	4.15683	3.22692e-05	0.000793913
UBL5	2834.58	0.645276	0.155238	4.1567	3.22878e-05	0.000793913
SLC9A1	5721.08	-0.549834	0.132333	-4.15493	3.25387e-05	0.000798747
MIR3648	257.727	0.963807	0.232032	4.15377	3.27045e-05	0.000801185
PRR7	1114.67	0.752439	0.181159	4.15347	3.2747e-05	0.000801185
LBR	5393.99	0.619759	0.149274	4.15183	3.29823e-05	0.000804465
DPYSL4	175.86	-1.76294	0.42463	-4.15171	3.30003e-05	0.000804465
SLMO1	492.816	-0.800051	0.192718	-4.1514	3.30452e-05	0.000804465
GBAP1	315.319	-0.853646	0.205682	-4.15032	3.32016e-05	0.000806936
ZP3	149.6	-1.7217	0.415926	-4.13945	3.48144e-05	0.000844737
FBXO4	393.774	-0.808386	0.195383	-4.13745	3.5119e-05	0.000850724
CCDC15	979.695	-0.796878	0.192653	-4.13633	3.52903e-05	0.000853468
AP1G1	6600.33	0.571557	0.138295	4.13289	3.5823e-05	0.000863186
MORN4	294.481	-0.989142	0.239343	-4.13274	3.5847e-05	0.000863186
PNMAL1	114.656	-1.36501	0.330303	-4.1326	3.58682e-05	0.000863186
DERL3	111.375	-1.62697	0.393749	-4.132	3.59626e-05	0.000864042
DDB2	2896.08	-0.809604	0.195982	-4.13101	3.61169e-05	0.000866335
PSMD1	11334.4	0.609738	0.147643	4.12981	3.63071e-05	0.000868697
PDE4D	1460.9	-1.20043	0.290687	-4.12964	3.63336e-05	0.000868697
ARL6IP5	5153.78	0.785664	0.190294	4.12868	3.64847e-05	0.000869675
ABCA3	1680.27	-1.04514	0.253173	-4.12817	3.65663e-05	0.000869675
CDCA8	6045.08	0.765483	0.185434	4.12807	3.65819e-05	0.000869675
MTHFD1L	6211.39	-0.783565	0.189822	-4.12789	3.6611e-05	0.000869675
SNHG15	1602.71	-1.01872	0.246818	-4.12741	3.66878e-05	0.000870093
CAPZA1	12915.7	0.578508	0.140204	4.12618	3.68839e-05	0.000871973
TP53I13	1656.03	-0.6326	0.153314	-4.12617	3.68857e-05	0.000871973
RARS	8116.23	0.709562	0.172249	4.1194	3.79856e-05	0.000896532
ARHGAP27	175.921	-0.989124	0.240319	-4.11588	3.85708e-05	0.000908887
ARHGEF28	6159.79	-0.656867	0.15967	-4.11391	3.89021e-05	0.000915226
USMG5	2650.34	0.624157	0.15177	4.11251	3.91376e-05	0.000919296
YPEL1	350.825	-1.09122	0.265382	-4.1119	3.9241e-05	0.000920254
TPM3	33774	0.666544	0.16218	4.10991	3.95812e-05	0.000926756
CDKN1A	32942.6	-0.945032	0.230048	-4.10798	3.99141e-05	0.000933063
BAG3	6033.59	0.845739	0.205967	4.10619	4.02237e-05	0.000938808
SKP1	16020.4	0.646907	0.157755	4.10071	4.11876e-05	0.000959619
ZFHX2	213.145	-1.15187	0.280918	-4.10039	4.12459e-05	0.000959619
RANBP6	2134.29	0.70923	0.173129	4.09655	4.19358e-05	0.00097413
TARDBP	9543.91	0.63825	0.155841	4.09553	4.212e-05	0.000976051
LHX2	605.256	-1.1003	0.26867	-4.09536	4.21513e-05	0.000976051
LRIG1	5329.62	-1.01472	0.247838	-4.0943	4.23438e-05	0.000978967
CEP57	3477.44	-0.652186	0.159378	-4.09206	4.2755e-05	0.000986922
SPATA18	445.954	-1.22684	0.299903	-4.09078	4.29931e-05	0.000990864
B4GALT5	5587.02	0.561756	0.137344	4.09013	4.31123e-05	0.000991989
FMN2	1836.41	0.680638	0.166424	4.08979	4.31769e-05	0.000991989
ZNF419	531.371	-0.763338	0.186714	-4.08828	4.34581e-05	0.000996891
AQP6	143.671	5.8904	1.4417	4.08575	4.39354e-05	0.00100522
CTAGE5	923.497	-0.631591	0.154588	-4.08563	4.39577e-05	0.00100522
ZFP90	2085.87	-0.657389	0.161023	-4.08257	4.45405e-05	0.00101696
CEP120	2882.92	-0.759851	0.186169	-4.08152	4.47417e-05	0.00101997
ADAMTS6	2766.96	-0.863146	0.211545	-4.0802	4.49967e-05	0.0010242
SCN3A	199.86	1.16538	0.28568	4.07931	4.51689e-05	0.00102653
CTSF	1575.72	-0.807736	0.198198	-4.0754	4.59345e-05	0.00104232
TNFRSF13C	73.043	-2.00916	0.493084	-4.07467	4.60787e-05	0.00104398
HOXA11	1546.87	0.747018	0.183516	4.07059	4.68934e-05	0.0010608
NFKB2	5930.6	-1.16855	0.287383	-4.06617	4.77918e-05	0.00107946
RNF215	896.392	-0.762449	0.187713	-4.06177	4.87013e-05	0.00109832
FAM46B	1127.1	0.995482	0.245218	4.05958	4.91607e-05	0.00110698
CPA4	2119.61	2.57	0.633801	4.05489	5.01571e-05	0.00112769
TTK	3428.74	0.732316	0.180667	4.05339	5.04804e-05	0.00113323
RHEBL1	529.825	-1.49122	0.367969	-4.05257	5.06571e-05	0.00113546
MAEA	4588.32	0.659713	0.16283	4.05153	5.08831e-05	0.00113879
BIRC5	10656.3	0.737713	0.18211	4.05093	5.10155e-05	0.00114002
SCRG1	35.2479	-2.35195	0.581053	-4.04774	5.17152e-05	0.00115226
EVC2	740.354	-0.928587	0.22941	-4.04771	5.17202e-05	0.00115226
TSPYL1	5701.02	0.67514	0.166889	4.04543	5.22273e-05	0.0011618
STOX1	91.8469	-1.31547	0.325618	-4.03991	5.34726e-05	0.00118771
SRSF9	4768.15	0.568573	0.140764	4.03919	5.36369e-05	0.00118956
JMY	2045.85	-0.696026	0.172369	-4.038	5.39083e-05	0.00119378
MEIS2	1177.34	0.743086	0.184054	4.03732	5.40661e-05	0.00119547
PCNXL2	1126.47	-0.720215	0.178485	-4.03516	5.45653e-05	0.0012047
TIFA	1283.81	-0.937204	0.232286	-4.03469	5.46734e-05	0.00120527
GAL3ST4	419.313	-1.15722	0.286903	-4.0335	5.49512e-05	0.00120959
CALM1	18490.2	0.635557	0.157734	4.0293	5.59442e-05	0.0012296
LMNB2	25111.6	0.555271	0.137826	4.02878	5.60673e-05	0.00123047
UNC5A	67.6551	-2.38213	0.59137	-4.02816	5.62153e-05	0.00123188
SMAD3	13349.4	0.677987	0.168351	4.02721	5.64425e-05	0.00123501
PTRF	55807.7	0.885292	0.219858	4.02665	5.65766e-05	0.00123611
ANKLE1	162.847	-1.02718	0.255273	-4.02384	5.7256e-05	0.0012491
KNSTRN	5861.94	0.6203	0.154222	4.02212	5.7676e-05	0.0012564
COL4A4	1279.05	-1.28891	0.320633	-4.01989	5.82257e-05	0.00126649
LOC400657	552.224	-0.727052	0.18091	-4.01886	5.84799e-05	0.00127015
SLC16A14	55.976	1.75493	0.437133	4.01464	5.95354e-05	0.00129116
VDAC1	23875.1	0.710205	0.176928	4.01408	5.96771e-05	0.00129233
SNHG1	7406.77	-0.66502	0.165763	-4.01188	6.02369e-05	0.00130198
KRTAP1-5	184.437	1.46003	0.36395	4.01163	6.02997e-05	0.00130198
MME	10767.9	-1.15456	0.287957	-4.00949	6.08492e-05	0.00131192
LXN	4256.89	1.97839	0.493596	4.00812	6.12035e-05	0.00131762
CHIC2	1704.93	-0.640548	0.159918	-4.00546	6.18958e-05	0.00132796
NRAS	6732.71	0.581328	0.14515	4.00503	6.20107e-05	0.00132796
KIAA1671	714.498	-0.833789	0.208196	-4.00484	6.20604e-05	0.00132796
THNSL2	126.553	-1.21713	0.303936	-4.00455	6.21344e-05	0.00132796
SECISBP2	1443.83	-0.633607	0.158233	-4.00427	6.22095e-05	0.00132796
SLC12A7	1008.86	-1.11266	0.277873	-4.00421	6.22258e-05	0.00132796
IL11	803.065	-1.13011	0.282272	-4.00363	6.23787e-05	0.00132844
LCE1C	21.973	-2.81288	0.702617	-4.00344	6.24289e-05	0.00132844
MRGPRF	1732.71	0.809707	0.202282	4.00287	6.25786e-05	0.0013297
SNRPD3	6328.3	0.66497	0.166178	4.00156	6.29252e-05	0.00133514
CYFIP2	1897.24	-1.20785	0.301907	-4.00074	6.31441e-05	0.00133785
ANXA6	21780.2	0.775015	0.193745	4.00017	6.32959e-05	0.00133914
RIMS3	264.753	-1.0769	0.269305	-3.99881	6.36626e-05	0.00134496
LMNB1	12344	0.565919	0.141728	3.99298	6.52487e-05	0.0013765
PGM1	4249.4	0.779214	0.195191	3.99206	6.55016e-05	0.00137807
ACTN4	50322.3	0.663633	0.16624	3.99203	6.55107e-05	0.00137807
MAN1C1	167.848	-1.1853	0.296955	-3.99151	6.56548e-05	0.00137913
HIGD1A	4914.67	0.568366	0.142526	3.98781	6.66868e-05	0.00139881
PLK2	9443.8	0.64679	0.162246	3.98647	6.70642e-05	0.00140472
EPB49	118.686	-1.24249	0.31171	-3.98603	6.71867e-05	0.00140528
CDK2AP1	7861.12	0.627625	0.157548	3.98371	6.78469e-05	0.00141525
CDH13	12878.9	-0.671495	0.168561	-3.98368	6.7856e-05	0.00141525
DLG3	361.411	-0.788373	0.198011	-3.98147	6.84914e-05	0.00142648
KRCC1	1388.45	-0.66492	0.167068	-3.97994	6.89337e-05	0.00143367
MDM1	1068.05	-0.711756	0.17886	-3.97939	6.90912e-05	0.00143491
ATP5F1	8643.44	0.684204	0.171999	3.97796	6.95101e-05	0.00144157
NMNAT2	827.117	1.34941	0.339309	3.97693	6.98097e-05	0.00144364
S1PR1	946.255	1.23757	0.311198	3.97678	6.98534e-05	0.00144364
NEK6	4569.25	0.618028	0.155422	3.97644	6.99534e-05	0.00144364
PMAIP1	4267.78	-1.07828	0.271178	-3.97628	7.00023e-05	0.00144364
ALYREF	6240.74	0.635896	0.159968	3.97515	7.03346e-05	0.00144841
SLC22A18	324.302	-0.884976	0.222645	-3.97483	7.04307e-05	0.00144841
ANKRD11	13489.9	-0.517092	0.130188	-3.9719	7.13021e-05	0.00146428
SLC35G1	318.647	0.824989	0.207963	3.967	7.27822e-05	0.00149259
JKAMP	2311.65	0.62584	0.157775	3.96666	7.28859e-05	0.00149264
FDXR	2359.7	-1.02145	0.257571	-3.96569	7.31843e-05	0.00149667
IPO11	1639.45	0.632946	0.15967	3.96408	7.36786e-05	0.00150233
ITGB4	386.915	-1.2788	0.322599	-3.96404	7.36912e-05	0.00150233
PBK	3598.97	0.626044	0.15794	3.96379	7.37678e-05	0.00150233
FAM32A	4727.76	0.606787	0.153273	3.95886	7.53075e-05	0.00153157
TNFRSF14	215.952	-1.22172	0.308752	-3.95697	7.59065e-05	0.00154161
GOT1	4200.04	-0.659085	0.166742	-3.95272	7.72692e-05	0.00156464
ZNF333	517.719	-0.738851	0.18693	-3.95256	7.73194e-05	0.00156464
RAN	26678.9	0.695052	0.175861	3.95229	7.74078e-05	0.00156464
TTC25	81.2193	-1.30996	0.331458	-3.95211	7.7466e-05	0.00156464
ARL5A	1869.65	0.599923	0.151821	3.95151	7.766e-05	0.00156607
CD82	4126.77	-0.85275	0.215819	-3.95123	7.77495e-05	0.00156607
CX3CL1	24.3998	-2.58261	0.653829	-3.94998	7.81587e-05	0.00157215
CFL1	60843.7	0.706938	0.179023	3.94887	7.85225e-05	0.00157732
SERPING1	843.14	-0.915929	0.231982	-3.94828	7.8714e-05	0.00157901
PLXNB1	1139.95	-0.777064	0.197023	-3.94403	8.01248e-05	0.00160512
ZNF202	939.466	-0.609916	0.154666	-3.94345	8.0319e-05	0.00160682
FUT1	91.4076	-1.71709	0.435497	-3.94282	8.05286e-05	0.00160882
ATP6V1E1	4398.51	0.522119	0.132467	3.94149	8.09781e-05	0.00161561
GALNT15	665.936	1.01577	0.257749	3.94092	8.11692e-05	0.00161722
BNIP3	12075.6	1.09469	0.277817	3.94032	8.13721e-05	0.00161907
PPM1M	1458.6	-0.650873	0.16523	-3.9392	8.17522e-05	0.00162444
GK	705.917	-0.958499	0.243488	-3.93653	8.26677e-05	0.00164041
YWHAQ	28033	0.690229	0.175421	3.9347	8.33023e-05	0.00165078
KIAA1614	243.991	-0.964571	0.245247	-3.93307	8.38689e-05	0.00165977
TRIB1	1244	-0.918622	0.2336	-3.93246	8.40797e-05	0.0016617
ENC1	3355.67	0.856783	0.217943	3.93123	8.45111e-05	0.00166799
BZW2	4187.2	0.619647	0.157639	3.9308	8.46653e-05	0.00166879
DHX29	2665.58	0.661042	0.168304	3.92767	8.57741e-05	0.00168838
GCLM	2321.48	0.808159	0.205826	3.92643	8.62173e-05	0.00169484
PSMB2	12183.8	0.590733	0.150521	3.92459	8.6878e-05	0.00170423
SLFN5	3142.58	-0.695488	0.177219	-3.92445	8.6927e-05	0.00170423
ALOX5AP	49.428	-2.34917	0.599065	-3.9214	8.80371e-05	0.0017237
CYP2R1	257.857	-0.872353	0.222484	-3.92097	8.81933e-05	0.00172446
SURF4	23178.3	0.698011	0.178048	3.92035	8.84219e-05	0.00172534
GLS2	176.712	-1.26548	0.32281	-3.92021	8.84731e-05	0.00172534
FAM86JP	147.564	-1.0536	0.268845	-3.91899	8.89197e-05	0.00173176
SOD1	10790	0.700192	0.178696	3.91833	8.91648e-05	0.00173314
CACNA1H	27.1296	-2.58752	0.660391	-3.91816	8.92263e-05	0.00173314
CNR1	189.332	1.85396	0.473458	3.91578	9.01116e-05	0.00174802
PVRL1	949.978	-0.792319	0.202391	-3.9148	9.04793e-05	0.00175284
PLEKHF1	569.431	-0.731687	0.187041	-3.91191	9.15697e-05	0.00176963
CTNNB1	15146.7	0.538883	0.137756	3.91186	9.15864e-05	0.00176963
CBX4	1618.76	-0.609062	0.155784	-3.90967	9.24241e-05	0.00178347
MATN1-AS1	19.5589	-2.81705	0.720698	-3.90878	9.27649e-05	0.0017877
EFHD2	8280.18	0.593958	0.151996	3.90771	9.31743e-05	0.00179324
TTC17	4798.46	-0.586548	0.150132	-3.90688	9.34949e-05	0.00179706
XKR5	31.5624	-2.26879	0.581049	-3.90465	9.43622e-05	0.00181136
CENPI	1245.32	0.655786	0.167977	3.90403	9.46052e-05	0.00181366
RBM14	4813.45	0.735363	0.188386	3.90349	9.48173e-05	0.00181536
CCNC	3110.98	0.588566	0.15081	3.9027	9.51271e-05	0.00181892
RFNG	2551.33	-0.679841	0.174216	-3.90229	9.52868e-05	0.00181961
NSG1	65.1121	-1.71335	0.439418	-3.89913	9.65377e-05	0.0018411
ATP6V0E1	5329.98	0.81785	0.209823	3.89781	9.70656e-05	0.00184877
ENTPD7	832.722	0.706254	0.181227	3.89708	9.73602e-05	0.00185198
PIK3R3	1319.88	0.802793	0.206191	3.89344	9.88314e-05	0.00187754
PGRMC1	4819.48	0.701168	0.180206	3.89092	9.98639e-05	0.00189471
SGOL2	2965.17	0.789249	0.202929	3.88929	0.000100537	0.00190503
DUSP3	4436.94	0.627099	0.161259	3.88878	0.000100748	0.00190656
DYNC1I2	6898.34	0.591243	0.152069	3.88798	0.000101082	0.00191042
UHMK1	7454.05	0.522201	0.134433	3.88446	0.000102556	0.00193515
NRARP	133.698	-1.25849	0.323999	-3.88423	0.000102654	0.00193515
KIAA1984-AS1	135.505	-1.03858	0.267642	-3.88048	0.000104252	0.00196277
PDE5A	411.339	0.949596	0.244883	3.87775	0.000105425	0.00198231
IRS2	1920.88	-0.665106	0.171692	-3.87382	0.000107141	0.002012
FLJ22184	81.4831	-2.04282	0.527447	-3.87303	0.000107492	0.00201602
LINC00174	146.124	-1.33481	0.344882	-3.87034	0.000108683	0.00203577
PMPCA	3862.66	0.596529	0.154186	3.86889	0.00010933	0.00204528
PSMC1	5079.26	0.690767	0.178572	3.86828	0.000109605	0.00204782
ANKRD52	10790.3	0.707994	0.183105	3.86661	0.000110359	0.00205928
ABTB1	1000.97	-0.83989	0.217449	-3.86247	0.000112245	0.00209182
COL8A1	7625.17	0.730144	0.189053	3.86211	0.000112412	0.00209229
TACC3	10750.3	0.677899	0.17554	3.86179	0.00011256	0.00209239
PVRL4	65.3888	-2.31915	0.600649	-3.86108	0.000112889	0.00209585
HYLS1	885.369	0.662584	0.171636	3.86041	0.000113198	0.00209894
LARP6	5514.23	-0.582672	0.150951	-3.86	0.000113385	0.00209976
KIAA1279	3984.76	0.596986	0.154709	3.85877	0.000113959	0.00210774
DDR2	3751.45	-0.587947	0.152454	-3.85656	0.000114992	0.00212417
NDUFB4	3256.71	0.651938	0.169162	3.85393	0.000116239	0.00214451
POLR2E	11499.2	0.665686	0.172837	3.85153	0.000117384	0.00216293
HDHD1	1258.77	0.620539	0.16113	3.85118	0.00011755	0.00216327
AK4	4327.82	0.765077	0.198783	3.8488	0.000118696	0.00218163
ARC	165.788	-1.56404	0.406436	-3.84819	0.000118996	0.00218165
C19orf48	10506.7	-0.590655	0.153491	-3.84813	0.000119021	0.00218165
CDCP1	8385.7	-0.984009	0.255727	-3.84789	0.000119142	0.00218165
DTX3	858.999	-0.68348	0.177739	-3.84541	0.000120352	0.00220106
USP5	6816.01	0.662487	0.172328	3.84434	0.000120877	0.00220563
PCYOX1L	1573.78	-0.663683	0.172641	-3.84429	0.000120901	0.00220563
MBP	469.06	-1.32513	0.344878	-3.84232	0.000121877	0.00222066
DAK	1041.02	-0.646274	0.16825	-3.84116	0.000122456	0.00222845
SRSF2	15478.9	0.605303	0.157783	3.83629	0.000124907	0.00227025
C20orf27	5891.9	0.650594	0.169606	3.83592	0.000125097	0.0022709
MAP1A	2992.26	1.08318	0.28242	3.83535	0.000125384	0.00227277
DTL	6953.88	-0.632772	0.164994	-3.83511	0.000125509	0.00227277
LSM7	1816.44	0.608591	0.158747	3.83372	0.000126219	0.00228281
ECHDC2	816.911	-0.838769	0.218815	-3.83324	0.000126466	0.00228448
UBE2L3	9962.06	0.586879	0.153158	3.83184	0.000127188	0.00229469
HSPB6	14037.9	0.671965	0.175408	3.83088	0.000127686	0.00230085
ANO9	31.4076	-2.77182	0.724487	-3.82591	0.00013029	0.0023449
SERPINA1	220.211	-1.17172	0.306455	-3.82345	0.000131596	0.00236359
FAM20C	6417.44	0.550307	0.143933	3.82335	0.00013165	0.00236359
EML2	1145.58	-0.84274	0.220574	-3.82067	0.00013309	0.00238653
KCTD16	199.115	-1.11748	0.292612	-3.819	0.000133995	0.00239983
TPM1	19288	0.948406	0.248383	3.81833	0.00013436	0.00240129
TP53I3	1896.6	-0.869158	0.227633	-3.81825	0.000134403	0.00240129
CTSC	12679.2	0.802566	0.210256	3.81709	0.000135033	0.00240769
ZNF768	3485.05	-0.562152	0.147276	-3.81699	0.000135088	0.00240769
FKBP7	726.141	0.758086	0.198736	3.81454	0.000136438	0.00242879
JUND	7377.69	-0.573855	0.150555	-3.81159	0.000138074	0.00245494
PRRC1	6019.36	0.643337	0.168844	3.81023	0.000138836	0.00246551
GALNT2	16165.1	0.514694	0.135126	3.80899	0.000139538	0.00247457
MPP1	1067.66	0.749911	0.196912	3.80835	0.000139895	0.00247457
PRSS27	44.7247	-1.84488	0.484437	-3.8083	0.000139928	0.00247457
POTEE	177.975	1.42317	0.373718	3.80813	0.000140019	0.00247457
ANKK1	7.64978	-6.3243	1.66103	-3.80745	0.000140405	NA
LMF1	466.932	-0.778971	0.204716	-3.80512	0.000141734	0.00249951
GBE1	7807.75	0.672698	0.176801	3.80484	0.000141898	0.00249951
UQCRHL	256.576	0.982002	0.258098	3.80476	0.00014194	0.00249951
MRPL36	1985.82	0.695178	0.182772	3.80352	0.000142653	0.00250906
PSMD12	4055.67	0.678192	0.178355	3.80249	0.000143247	0.0025165
KDELR2	20973.8	0.673424	0.177141	3.80163	0.000143745	0.00252183
FRAT1	166.61	-1.02901	0.270693	-3.80138	0.000143894	0.00252183
PSMA3	4037.71	0.567398	0.149323	3.7998	0.000144813	0.00253492
SPRYD3	1421.28	0.71996	0.189724	3.79477	0.000147779	0.00258376
OAZ2	6289.8	0.602252	0.15876	3.79348	0.000148553	0.00259115
MRPL51	4697.85	0.610089	0.160826	3.79347	0.000148554	0.00259115
MAP2	332.989	-0.935704	0.24672	-3.79257	0.000149096	0.00259752
CA7	22.6759	-3.41495	0.900682	-3.79152	0.00014973	0.00260548
FABP5	1331.47	0.849752	0.224148	3.79102	0.000150028	0.00260757
C1GALT1C1	1367.21	0.648022	0.17095	3.7907	0.00015022	0.00260784
UBE2O	3011.9	0.683812	0.180419	3.79014	0.000150562	0.00261069
YWHAH	13849.6	0.635337	0.167748	3.78744	0.000152205	0.00263407
ICOSLG	89.916	-1.75107	0.462363	-3.78723	0.000152338	0.00263407
ERH	7676.06	0.570131	0.150548	3.78705	0.000152448	0.00263407
PIGZ	304.713	-0.925289	0.244352	-3.7867	0.000152661	0.00263466
AP1S1	3913.35	0.622527	0.164421	3.78617	0.000152987	0.00263675
ACSL4	9285.3	0.503046	0.132873	3.78592	0.000153141	0.00263675
HMGN3	810.343	0.839479	0.221805	3.78476	0.000153859	0.00264601
LINC00478	265.401	-1.02104	0.269832	-3.784	0.00015433	0.00264964
LINC00857	244.015	1.04153	0.275257	3.78383	0.00015443	0.00264964
POLR3C	3230.03	-0.697797	0.184482	-3.78247	0.000155278	0.00266108
FAM221A	86.8552	-1.28524	0.339865	-3.7816	0.000155821	0.00266727
LRRC37B	545.897	-0.78992	0.209019	-3.77917	0.000157352	0.00269036
CNTN2	30.7907	-2.54795	0.674808	-3.77581	0.000159488	0.0027237
HSPH1	5500.29	0.733747	0.194438	3.77368	0.00016086	0.002742
MZF1	722.285	-0.69106	0.183132	-3.77356	0.000160932	0.002742
CYP27B1	138.488	-1.34485	0.356632	-3.77097	0.000162615	0.00276747
NEDD8	1898.29	0.558261	0.148221	3.7664	0.000165618	0.00281532
YWHAE	42811.4	0.558773	0.148375	3.76594	0.000165922	0.00281723
IKBIP	3928.22	0.617304	0.163957	3.76503	0.000166532	0.00282432
GBP5	73.1858	-2.14841	0.570696	-3.76454	0.000166857	0.00282658
SAFB2	3849.24	0.626494	0.166441	3.76407	0.000167172	0.00282664
GATAD1	2734.41	-0.584001	0.155156	-3.76396	0.000167246	0.00282664
FOCAD	2509.63	0.591329	0.157192	3.76183	0.000168676	0.00284754
LHPP	837.422	-0.806534	0.214487	-3.7603	0.000169711	0.00285946
SEC61B	3096.01	0.631647	0.167982	3.76021	0.000169771	0.00285946
TMED7	6933.19	0.517866	0.13777	3.75893	0.000170642	0.0028689
HFE	431.092	0.919312	0.244575	3.75881	0.000170721	0.0028689
VTI1B	2142.29	0.614371	0.163476	3.75816	0.000171166	0.00287309
LOC645166	433.721	0.752497	0.200272	3.75738	0.000171704	0.00287883
CINP	1813.21	0.663077	0.176497	3.75686	0.000172057	0.00288147
RGS4	15293.8	1.03801	0.276534	3.75362	0.000174298	0.00291568
CUL4B	5942.45	0.533625	0.142274	3.75068	0.000176354	0.00294056
RPS10	226.019	1.08622	0.289626	3.75042	0.00017654	0.00294056
PSMC6	3180.63	0.616756	0.164451	3.75039	0.000176562	0.00294056
GDPD1	134.925	-1.27416	0.339759	-3.75019	0.000176701	0.00294056
PAPLN	543.443	-0.811951	0.216516	-3.75007	0.000176785	0.00294056
DLX1	465.9	0.751274	0.200477	3.74743	0.000178654	0.00296829
MAP7D3	4909.67	0.734185	0.196023	3.7454	0.000180103	0.00298899
ADC	331.954	-0.92719	0.247666	-3.74372	0.000181316	0.00300572
SNRPD2	6608.54	0.574535	0.153568	3.74124	0.000183113	0.0030321
GTSE1	4400.39	0.701892	0.187667	3.74009	0.000183955	0.0030426
SMAP2	3284.36	0.801062	0.214218	3.73948	0.000184404	0.00304544
ACAD11	98.1467	-1.1823	0.316182	-3.73929	0.000184541	0.00304544
SHC2	86.5213	-1.8647	0.498914	-3.73752	0.000185841	0.00306345
CHCHD1	1139.78	0.630105	0.168673	3.73566	0.000187224	0.00308281
SFXN1	5839.13	0.636689	0.170474	3.73482	0.000187851	0.00308967
CKB	1431.88	0.804891	0.215665	3.73214	0.000189857	0.00311917
LOC375295	1439.66	0.93509	0.250787	3.72862	0.000192532	0.00315586
PRKCE	1111.64	-0.641851	0.172146	-3.72853	0.000192597	0.00315586
ZFP69B	139.343	-1.29643	0.347743	-3.72811	0.000192919	0.00315586
NRBP2	2531.1	-0.676137	0.181364	-3.72807	0.000192949	0.00315586
COX7C	6147.76	0.520251	0.139594	3.72688	0.000193861	0.00316726
TMEM100	26.1699	2.55555	0.686713	3.72142	0.000198107	0.00323303
TBRG1	2347.38	-0.57421	0.1545	-3.71656	0.000201954	0.00329217
SIM2	480.494	-1.09673	0.295191	-3.71531	0.000202957	0.00330285
HSPD1	22302.2	0.676206	0.182012	3.71518	0.000203059	0.00330285
ARHGEF16	77.5046	-1.66364	0.448251	-3.7114	0.000206114	0.00334885
CHPF2	3784.07	0.617528	0.166526	3.70831	0.000208648	0.00338627
EIF4E2	2822.32	0.6229	0.168101	3.7055	0.000210972	0.00342022
FAM162A	1963.43	0.828154	0.223516	3.70512	0.000211291	0.00342161
UNC5B-AS1	45.7839	-1.90385	0.513889	-3.70479	0.000211565	0.00342228
TMEM132A	4211.89	-0.887167	0.239484	-3.7045	0.000211806	0.00342241
CTC1	1246.24	-0.710273	0.191812	-3.70296	0.000213098	0.00343951
LINC00856	34.2809	2.72986	0.73732	3.70241	0.000213563	0.00344324
MAD2L1	3892.77	0.52387	0.141565	3.70056	0.000215123	0.00346459
ITGB1BP1	3471.89	0.643843	0.17401	3.70004	0.000215562	0.00346787
HES1	598.945	-3.40742	0.921399	-3.69809	0.000217225	0.00348855
PCYT1A	1687.9	0.571477	0.154545	3.6978	0.000217477	0.00348855
UBE2N	6916.33	0.54769	0.148116	3.6977	0.00021756	0.00348855
SLC4A8	596.258	0.951895	0.257485	3.6969	0.000218248	0.00349576
HEIH	1000.35	-0.738303	0.199731	-3.69649	0.0002186	0.00349761
C9orf50	13.9942	-3.17948	0.860245	-3.69602	0.00021901	0.00349896
OSTF1	893.534	0.693514	0.187647	3.69584	0.000219161	0.00349896
KRT17	83.6603	-1.91651	0.518621	-3.69539	0.000219548	0.00350133
CKAP4	24301.2	0.567202	0.153501	3.69512	0.000219787	0.00350135
CEACAM1	152.599	-1.55813	0.421967	-3.69254	0.000222029	0.00353324
POLR2F	2736.16	0.623545	0.168951	3.69069	0.000223649	0.00355518
GTF3C6	1906.32	0.599419	0.162467	3.68949	0.000224706	0.0035669
BCL2A1	70.4457	-1.78389	0.483537	-3.68925	0.000224912	0.0035669
FHOD1	2444.77	1.00741	0.273083	3.68903	0.000225114	0.0035669
PURB	4002.98	0.611125	0.165719	3.68773	0.000226265	0.00358127
COPG1	14319.4	0.674986	0.183141	3.6856	0.000228162	0.00360741
PFN2	15597.4	0.616718	0.167352	3.68515	0.000228569	0.00360997
PHB	11075	0.629727	0.170979	3.68307	0.000230438	0.00363558
AFP	20.3253	2.81796	0.765476	3.68132	0.000232027	0.00365672
PIN4	1120.14	0.726231	0.197356	3.67979	0.000233426	0.00367424
SLC52A1	74.1159	-1.68653	0.458352	-3.67955	0.00023365	0.00367424
PRPF40B	543.974	-0.63156	0.171653	-3.67929	0.000233888	0.00367424
APCDD1	97.2778	-1.58965	0.432287	-3.67731	0.000235705	0.00369883
HES4	391.57	-1.35647	0.369033	-3.67575	0.000237154	0.0037176
SEC23IP	4615.56	0.534022	0.145322	3.67475	0.000238086	0.00372823
SNHG4	376.56	0.861635	0.23451	3.6742	0.0002386	0.00373232
MYEOV2	815.412	0.678687	0.184865	3.67125	0.000241367	0.00377159
COL4A3BP	2138.36	0.619872	0.168962	3.66871	0.000243779	0.00380523
ARHGDIA	32985.8	0.625435	0.170799	3.66182	0.00025043	0.00390418
HK1	12124.9	0.589162	0.160909	3.66145	0.000250788	0.00390418
C21orf67	81.458	-1.33292	0.364054	-3.66132	0.000250915	0.00390418
CLIC1	23861.7	0.82137	0.224576	3.65742	0.000254768	0.00395733
HAX1	6183.64	-0.666897	0.182346	-3.65732	0.000254869	0.00395733
SBF2-AS1	443.735	-1.04582	0.286051	-3.65606	0.000256124	0.00397165
COX6B1	3675.93	0.638004	0.174516	3.65585	0.000256332	0.00397165
LOC338758	230.741	-1.05575	0.288842	-3.65512	0.000257066	0.00397884
GRHL3	138.513	-1.44413	0.395163	-3.65451	0.000257675	0.00398408
FCRLB	169.617	1.10738	0.303063	3.65395	0.000258232	0.00398849
TPI1	65421	0.783349	0.214417	3.65339	0.000258797	0.00399302
PLS3	10011.5	0.513932	0.140717	3.65223	0.000259977	0.00400702
DMD	940.638	-0.621424	0.170223	-3.65065	0.000261575	0.0040272
LOC155060	162.26	-1.15706	0.316967	-3.6504	0.000261834	0.0040272
PTER	122.249	-1.32272	0.362386	-3.65003	0.000262207	0.00402872
UTY	304.92	-1.08693	0.297968	-3.64779	0.000264502	0.00405974
UQCRC2	7107.02	0.500992	0.137496	3.64368	0.000268772	0.00411716
HOXD10	1864.88	0.769693	0.211243	3.64365	0.000268803	0.00411716
ATP1B1	2385.9	0.610034	0.167605	3.63971	0.000272946	0.00417628
GLRX3	5704.24	0.580346	0.159473	3.63916	0.00027353	0.00418086
AP1M2	46.8471	1.90703	0.524336	3.63704	0.000275794	0.00421109
MYOD1	21.5592	2.52293	0.693816	3.63631	0.000276576	0.00421864
ARSI	1330.97	0.874805	0.240637	3.63537	0.00027758	0.00422957
PRR11	9535.07	0.571332	0.157206	3.6343	0.00027874	0.00424285
COL6A2	76099.3	-0.622522	0.171344	-3.63316	0.000279971	0.0042553
HARS	7479.61	0.647568	0.178246	3.63301	0.000280137	0.0042553
EXTL3	2860.22	0.50284	0.138456	3.63176	0.000281499	0.00427157
NFKBIL1	1235.21	-0.65985	0.181768	-3.63017	0.000283232	0.00429345
ANO10	2120.77	0.705425	0.19458	3.62537	0.000288552	0.00436959
NPDC1	2405.94	-0.579634	0.159916	-3.62462	0.000289385	0.00437769
PRC1	15099.6	0.484932	0.133831	3.62348	0.000290671	0.00439262
TAGLN2	36213.1	0.78891	0.217789	3.62236	0.000291929	0.0044071
ALOX5	16.3913	-3.09254	0.853977	-3.62134	0.000293081	0.00441996
ZC3H6	680.855	-0.956104	0.264154	-3.6195	0.000295177	0.00444701
TPX2	22488.8	0.628174	0.173725	3.6159	0.000299302	0.00450179
TNFRSF10B	10898.4	-0.777693	0.215082	-3.6158	0.000299425	0.00450179
PM20D2	2085.85	0.503755	0.13935	3.61503	0.00030031	0.00451049
FOSB	739.177	-3.74919	1.03797	-3.61205	0.000303792	0.00455812
EID1	14364.2	0.529483	0.146678	3.60982	0.000306407	0.0045845
SUFU	1725.08	0.586003	0.16234	3.60973	0.000306518	0.0045845
SYTL1	35.2345	-2.35917	0.653595	-3.60952	0.000306759	0.0045845
UBFD1	3653.93	0.625471	0.173285	3.60949	0.000306797	0.0045845
RBBP8	4675.36	-0.541965	0.150189	-3.60856	0.000307898	0.00459305
CHRDL2	134.351	-3.26203	0.90399	-3.60848	0.000307995	0.00459305
CAMK2N2	337.871	-0.90364	0.250477	-3.60767	0.000308958	0.00460276
ZBTB48	947.627	-0.628987	0.174388	-3.60683	0.000309964	0.00461182
BRSK2	54.7357	-1.59428	0.442054	-3.60654	0.000310311	0.00461182
HSP90AB1	72151.8	0.576237	0.159789	3.60625	0.000310659	0.00461182
C1QL4	237.575	-0.930271	0.257971	-3.60611	0.000310821	0.00461182
RRNAD1	818.41	-0.657515	0.182396	-3.60488	0.000312292	0.00462708
HECW2	653.169	-0.866912	0.240493	-3.60473	0.000312479	0.00462708
ZNF862	332.355	-0.824852	0.228922	-3.6032	0.000314322	0.00464969
IQCB1	1445.27	-0.753153	0.209101	-3.60186	0.000315953	0.00466912
FOXS1	11.4401	-4.98081	1.3839	-3.59911	0.000319311	0.00471401
GNG12	27736.9	0.534508	0.148575	3.59756	0.000321212	0.00473731
SORD	1815.98	0.680028	0.189046	3.59716	0.000321712	0.00473993
SPTBN2	311.455	-1.11039	0.30871	-3.59687	0.000322075	0.00474054
ANKRD1	193.477	1.36053	0.378349	3.59596	0.000323197	0.00475229
FZD2	4641.03	0.617981	0.171873	3.59556	0.000323699	0.00475491
PRR24	1053.68	-0.589961	0.16423	-3.59227	0.000327804	0.00481041
ADAM12	6139.05	0.771831	0.21492	3.59125	0.000329097	0.00482457
IRF5	161.7	-1.23514	0.34404	-3.59011	0.000330543	0.00484093
SFMBT2	14.6839	-2.9163	0.812904	-3.58751	0.000333857	0.00487704
ENY2	2746.01	0.541879	0.151048	3.58746	0.000333917	0.00487704
FAM127A	7312.78	0.764966	0.213237	3.58739	0.000334003	0.00487704
PVT1	1083.55	-0.689538	0.192233	-3.58699	0.000334518	0.00487971
RNF41	4784.96	-0.614122	0.171231	-3.58652	0.000335124	0.00488371
KCNQ4	43.9534	-2.14608	0.598497	-3.58579	0.000336062	0.00489253
SDK1	1676.36	-0.64903	0.181019	-3.58543	0.000336527	0.00489254
SRI	3546.95	0.56704	0.158158	3.58527	0.000336728	0.00489254
PACS2	3613.53	-0.543241	0.151568	-3.58413	0.000338202	0.00490369
TCEB1	3346.9	0.597071	0.166598	3.58391	0.000338489	0.00490369
EBPL	1658.01	0.569941	0.159033	3.58378	0.000338652	0.00490369
ASRGL1	755.709	-0.855236	0.238662	-3.58345	0.000339081	0.00490369
LOC100508120	97.8289	-1.1987	0.334516	-3.58339	0.000339163	0.00490369
DOK3	307.526	1.06861	0.298278	3.58259	0.000340198	0.00491383
SLC25A29	2135.75	-0.607525	0.169747	-3.579	0.000344907	0.00497695
HIST1H2BC	53.1605	1.68784	0.471936	3.57641	0.000348344	0.00502162
MEOX2	4475.61	0.699641	0.195751	3.57413	0.000351395	0.00506064
DAZAP2	9767.41	0.478054	0.133778	3.5735	0.000352241	0.00506752
ANP32A	8158.55	0.555703	0.155517	3.57326	0.000352562	0.00506752
PION	330.344	-1.11693	0.312719	-3.57168	0.000354698	0.00509325
HINT3	1108.19	-0.774851	0.217035	-3.57017	0.000356754	0.00511776
SPC24	1053.51	0.564696	0.158235	3.56871	0.000358742	0.00514126
TFEB	484.233	-0.820469	0.230129	-3.56525	0.000363509	0.00519407
MAPKAP1	6483.77	0.511368	0.143432	3.56523	0.000363539	0.00519407
CCL26	29.6926	2.27594	0.638405	3.56504	0.000363799	0.00519407
MPHOSPH6	775.175	0.667846	0.187333	3.56501	0.000363839	0.00519407
TPMT	1922.8	0.558896	0.156851	3.56322	0.000366332	0.00522459
DYNLL1	11687.5	0.651308	0.182982	3.55941	0.000371682	0.0052874
KDM1A	9502.25	0.507798	0.142664	3.5594	0.000371703	0.0052874
PER2	564.002	-0.73212	0.205694	-3.55927	0.000371889	0.0052874
BLK	110.867	1.4435	0.405583	3.55907	0.000372175	0.0052874
NLN	4187.94	0.598469	0.168282	3.55634	0.000376061	0.00533745
GPR3	399.019	-0.821673	0.231189	-3.55413	0.000379238	0.00537735
NDUFA1	1723.76	0.537919	0.151385	3.55331	0.000380417	0.00538888
SPC25	1472.11	0.552685	0.155553	3.55303	0.000380827	0.00538949
CDK17	2944.42	-0.603064	0.169746	-3.55274	0.000381246	0.00539023
NDUFB6	1742.11	0.556908	0.156848	3.55062	0.000384323	0.00542852
HOXD11	2870.12	0.589359	0.166078	3.54869	0.000387145	0.00545981
SGIP1	515.074	-0.990167	0.279039	-3.54849	0.000387454	0.00545981
ATP6V0E2-AS1	220.067	-1.21046	0.341133	-3.54835	0.000387652	0.00545981
FZD7	2302.33	0.544618	0.153582	3.5461	0.000390973	0.00550131
MYO1E	8084.23	0.714022	0.20151	3.54335	0.000395079	0.00555377
MPRIP	23673.6	0.636177	0.179626	3.54168	0.00039759	0.00558373
TRAPPC6A	260.487	-0.794193	0.224337	-3.54018	0.00039985	0.00560713
SETD7	5365.4	0.533692	0.150757	3.54007	0.000400019	0.00560713
RAB5C	13648.9	0.580142	0.163892	3.53977	0.000400471	0.00560813
PLCB4	2566.25	0.682158	0.192774	3.53864	0.000402194	0.00562602
COX6C	2953.27	0.489934	0.138462	3.53841	0.000402545	0.00562602
CAV2	8441.44	0.57233	0.16176	3.53815	0.000402947	0.00562602
RASGRF1	25.4811	-2.344	0.662536	-3.53793	0.00040328	0.00562602
EIF4A3	5770.9	0.535482	0.151374	3.53747	0.000403984	0.0056305
TSPAN13	259.67	0.824074	0.233052	3.53602	0.000406211	0.00565618
NTHL1	479.721	0.694242	0.196419	3.5345	0.000408553	0.00568052
PAN2	1302.44	-0.653657	0.184942	-3.53438	0.000408732	0.00568052
KIAA0391	1865.4	0.56269	0.159292	3.53245	0.000411725	0.00571376
ATP5J2	3368.11	0.550762	0.15592	3.53234	0.000411901	0.00571376
SH3BP4	8890.93	0.705493	0.199763	3.53165	0.000412979	0.00572332
DEXI	1244.12	0.586027	0.16596	3.53113	0.000413785	0.00572909
PPP2CA	15874.1	0.567067	0.160619	3.53052	0.00041475	0.00573705
CEBPB	9781.12	-0.609245	0.17259	-3.53001	0.000415547	0.00574268
FAM127C	1135.44	0.669279	0.189817	3.52592	0.000422011	0.00582652
PSMA4	7391.13	0.491774	0.139558	3.52381	0.000425396	0.00586775
SPTSSA	2457.07	0.49686	0.14103	3.52308	0.00042657	0.00586906
UBXN2B	1161.35	-0.608917	0.172841	-3.523	0.000426692	0.00586906
ZCCHC5	38.6011	2.27537	0.645899	3.5228	0.000427013	0.00586906
FIBIN	266.612	-1.14631	0.325401	-3.52275	0.000427087	0.00586906
TRAM1	18384.8	0.609722	0.173099	3.52238	0.000427686	0.0058718
MMP2	18052.4	-0.706589	0.200675	-3.52105	0.000429837	0.00589286
COX7A2	4754.5	0.51681	0.146782	3.52094	0.000430022	0.00589286
THBS1	24417.7	0.987866	0.280676	3.5196	0.000432204	0.00591725
HSPB1	12227.7	0.668819	0.190108	3.5181	0.000434655	0.00594347
DDX1	5962.27	0.509446	0.144814	3.51793	0.000434928	0.00594347
CEACAM19	727.098	-0.858834	0.244164	-3.51744	0.000435724	0.00594525
UBE2S	19735.3	0.636111	0.180849	3.51736	0.000435867	0.00594525
RHBDD1	2056.21	-0.530057	0.150758	-3.51595	0.00043819	0.00596897
LASP1	33694.1	0.929907	0.264493	3.51581	0.000438418	0.00596897
SMPD3	123.975	-1.06555	0.303173	-3.51467	0.000440308	0.00598917
SPSB3	1693.61	-0.576325	0.164057	-3.51295	0.000443162	0.00602242
GDF11	1305.96	0.785768	0.223735	3.51205	0.000444673	0.00603445
COX19	1181.07	-0.577903	0.164554	-3.51193	0.000444868	0.00603445
TRH	905.142	1.06122	0.302275	3.51079	0.000446772	0.00605468
CSDA	23158.5	-0.53055	0.151153	-3.51003	0.000448063	0.0060666
ISG20	603.901	-1.06097	0.302307	-3.50957	0.000448837	0.00607147
ASUN	2998.5	0.597458	0.170306	3.50814	0.000451257	0.00609356
DNHD1	494.141	-0.881424	0.251253	-3.50811	0.000451298	0.00609356
SLC38A5	3821.06	0.844994	0.240946	3.50698	0.000453215	0.00611382
SEMA3A	867.933	-1.10442	0.315023	-3.50584	0.000455172	0.00613185
VCL	21322.9	0.594656	0.169625	3.50571	0.000455385	0.00613185
DEPDC1B	1090.19	0.608676	0.173668	3.50482	0.000456909	0.00614675
RAB33B	1020.77	-0.564678	0.161231	-3.50229	0.000461285	0.00619471
LOC642846	617.137	-0.712913	0.203558	-3.50227	0.000461317	0.00619471
TWSG1	6039.66	0.519972	0.148519	3.50106	0.000463414	0.00621637
CLMN	754.31	-0.88576	0.253013	-3.50085	0.000463776	0.00621637
TNFSF15	3117.32	-2.54518	0.727112	-3.5004	0.000464558	0.00622118
WBP5	2574.15	0.564849	0.161381	3.5001	0.000465085	0.00622257
ABCA9	112.866	-1.86234	0.532403	-3.49799	0.000468776	0.00626412
PSMB7	4469.34	0.583841	0.166932	3.49748	0.000469678	0.00626412
SLC25A46	3140.96	0.503982	0.144103	3.49738	0.000469844	0.00626412
PTGIR	261.395	-1.23369	0.352765	-3.49721	0.000470158	0.00626412
MRPL20	2773.61	0.644563	0.184313	3.49711	0.00047032	0.00626412
NDUFA4	4120.48	0.522361	0.149404	3.4963	0.000471763	0.00627764
DDX39A	5910.63	0.569265	0.162843	3.49578	0.00047268	0.00628416
OST4	3238.08	0.558104	0.159729	3.49408	0.0004757	0.0063186
RABL2A	205.101	-1.02498	0.293495	-3.49232	0.000478843	0.00635461
ST6GAL1	134.912	-1.18193	0.338612	-3.49052	0.00048209	0.00639193
APBB2	5916	-0.462504	0.132526	-3.48991	0.000483182	0.00640063
NPPB	50.2887	2.44397	0.700491	3.48894	0.000484941	0.00641815
SH2D4A	3577.83	0.948641	0.271935	3.48849	0.000485758	0.00642319
BUB3	15886	0.446666	0.128057	3.48802	0.000486617	0.00642876
GRTP1	131.752	-1.17382	0.336581	-3.4875	0.000487568	0.00643485
RPP25	380.836	-0.829394	0.237834	-3.48728	0.000487953	0.00643485
UBAP2L	17963.9	0.516595	0.148156	3.48683	0.000488778	0.00643996
RANGAP1	14614.4	0.570396	0.163623	3.48604	0.000490221	0.00645294
NDST2	1542.42	-0.611435	0.17541	-3.48574	0.000490776	0.00645294
ADAMTS17	28.3086	-2.17647	0.624437	-3.4855	0.000491223	0.00645294
ANGPTL2	3092.32	-0.855897	0.245571	-3.48534	0.000491519	0.00645294
MT1X	884.323	0.791119	0.227063	3.48414	0.000493724	0.00647452
SYNPO2L	15.0167	2.76999	0.7951	3.48383	0.000494289	0.00647452
COTL1	38472.7	0.624621	0.179297	3.48373	0.000494483	0.00647452
PSMB5	6923.97	0.613723	0.176218	3.48275	0.000496285	0.00649232
LOC100131564	232.192	-1.37255	0.394417	-3.47996	0.000501496	0.00655466
VANGL2	82.3425	-1.72188	0.495067	-3.47807	0.000505042	0.00659515
RAB24	2707	-0.51527	0.148159	-3.47781	0.000505536	0.00659575
ATP5H	4326.46	0.503717	0.144949	3.47513	0.000510604	0.00665595
TAF4B	702.593	-0.755244	0.217343	-3.47489	0.000511064	0.00665606
PLA2G4C	72.3865	-1.71684	0.494113	-3.47459	0.000511627	0.00665748
EIF2AK4	5936.35	0.482855	0.139027	3.47311	0.000514465	0.0066885
TRMT10B	434.377	-0.684877	0.197216	-3.47273	0.000515202	0.00669062
SNRPA1	2369.78	0.570664	0.164336	3.47255	0.000515538	0.00669062
DEGS1	6549.75	0.513942	0.148195	3.46801	0.000524319	0.00679268
ATP6V1D	3332.14	0.542621	0.156465	3.46801	0.000524326	0.00679268
KLHL30	45.1416	-2.89691	0.835495	-3.4673	0.000525716	0.0068047
TMEM198	130.161	-1.02578	0.295921	-3.46639	0.000527502	0.0068218
ZNF311	104.918	-1.25837	0.363052	-3.46609	0.000528085	0.00682334
SPDL1	9135.92	0.61059	0.176182	3.46567	0.000528905	0.00682698
EMP3	10423.5	0.675087	0.194804	3.46548	0.000529296	0.00682698
CCDC3	256.333	-1.2075	0.348709	-3.46278	0.000534634	0.0068898
RFC4	4195.5	-0.559964	0.161731	-3.46231	0.000535567	0.00689578
PTPRU	230.877	-1.18502	0.342381	-3.46111	0.000537952	0.00692042
MRPS28	785.812	0.626926	0.181227	3.45933	0.000541517	0.0069602
C8orf40	1347.72	-0.55457	0.160435	-3.45667	0.000546888	0.00702309
HMMR	6598.83	0.609426	0.176351	3.45576	0.000548747	0.00704081
RCOR3	1948.56	-0.52737	0.152639	-3.45502	0.000550261	0.00705409
SNAI2	1738.28	1.0773	0.31185	3.45454	0.000551234	0.00705929
MRPL50	1077.27	0.567865	0.164391	3.45435	0.000551627	0.00705929
ZSCAN5A	191.445	0.981137	0.284429	3.4495	0.000561629	0.00717775
CCDC134	256.527	0.776942	0.225241	3.44939	0.00056186	0.00717775
PIAS1	2028.07	0.510011	0.147874	3.44896	0.000562758	0.00717862
CCDC122	276.601	-0.906028	0.262702	-3.44889	0.000562905	0.00717862
GJA1	11446.1	0.668564	0.193904	3.44792	0.000564927	0.00719004
PSMA2	5016.04	0.475424	0.137892	3.4478	0.000565166	0.00719004
IGFBP6	6699.92	0.91617	0.26573	3.44775	0.000565267	0.00719004
C11orf80	931.741	-0.683613	0.198293	-3.44748	0.000565832	0.00719037
MDFI	78.7661	-1.51831	0.440439	-3.44728	0.000566271	0.00719037
ADCK3	2212.27	-0.624918	0.181326	-3.44638	0.000568152	0.00720803
RNF19B	1609.04	-0.544454	0.158044	-3.44496	0.000571141	0.00723971
EIF3B	18848	0.571952	0.166105	3.44331	0.00057464	0.00727778
ZNF662	101.638	-1.44907	0.421053	-3.44155	0.000578396	0.00731906
LIPA	3570.48	0.670459	0.194828	3.44129	0.00057895	0.00731976
RGS16	24.5744	-3.14235	0.913279	-3.44074	0.000580135	0.00732844
ACAA2	3315.26	0.723709	0.210407	3.43957	0.000582648	0.00735103
BDNF-AS	68.361	-1.50268	0.436898	-3.43944	0.000582923	0.00735103
LOC100652772	425.433	-0.670996	0.195124	-3.43881	0.00058427	0.0073617
PDZD2	409.956	-0.795316	0.231345	-3.43779	0.000586474	0.00738315
MIB2	2489.67	-0.552369	0.160801	-3.43511	0.00059232	0.00745036
ZNF334	86.8617	-1.427	0.415749	-3.43235	0.000598365	0.00751996
NACC2	2795.61	0.532771	0.155266	3.43134	0.000600596	0.00754156
C10orf54	1793.51	0.867803	0.252953	3.43069	0.000602048	0.00755334
PTMA	69925.4	0.543611	0.158477	3.43022	0.000603099	0.00756007
AP1S3	769.014	0.585782	0.170801	3.42962	0.00060443	0.0075703
MDM4	1790.52	-0.829074	0.241767	-3.42923	0.000605293	0.00757466
SBK1	71.7901	-1.23027	0.35879	-3.42895	0.000605918	0.00757604
TOMM34	4869.98	0.52725	0.1538	3.42816	0.000607696	0.00759182
FAM26E	430.751	0.813371	0.237325	3.42725	0.000609727	0.00761072
ANAPC15	367.371	0.761699	0.222376	3.42528	0.000614172	0.0076597
TOP2A	32097.7	0.549108	0.160372	3.42396	0.000617149	0.00767988
RCAN1	6796.48	-0.928571	0.271214	-3.42376	0.000617608	0.00767988
KCNAB2	731.698	-1.01273	0.295801	-3.42368	0.000617797	0.00767988
LOC100505622	32.357	-2.35021	0.686464	-3.42364	0.00061788	0.00767988
G3BP1	13059.8	0.610152	0.178273	3.42257	0.000620319	0.00770369
HTATSF1	3653.27	0.560761	0.163863	3.42212	0.000621338	0.00770584
GM2A	2455.12	0.547598	0.160021	3.42204	0.00062154	0.00770584
TNPO1	13954.4	0.551962	0.16136	3.42068	0.000624642	0.00773777
KLF17	52.817	1.50825	0.440997	3.42008	0.000626024	0.00774836
SPIRE2	316.198	-0.687787	0.201226	-3.41798	0.00063088	0.0078019
WDR27	614.855	-0.875558	0.256191	-3.41759	0.000631772	0.00780636
SOD3	131.924	-1.11855	0.327377	-3.4167	0.000633857	0.00782556
DDX46	8008.25	0.572973	0.167711	3.41644	0.000634462	0.00782645
DDX47	4175.3	0.565951	0.165726	3.41497	0.000637888	0.00786211
ARF4	17860.9	0.595528	0.174429	3.41416	0.000639796	0.00787902
HOXA10	885.915	0.607456	0.177987	3.41291	0.000642723	0.00790845
2004-09-01	118.508	-1.31958	0.386855	-3.41104	0.00064715	0.00795626
TXN	14922.4	0.605009	0.177498	3.40853	0.000653132	0.0080231
CCBE1	13569.3	0.510742	0.149905	3.40711	0.000656558	0.00805846
DCAF13	3013.92	0.539929	0.158538	3.40569	0.000659979	0.00809369
CLIC3	25.6876	2.70338	0.793906	3.40516	0.00066125	0.00810252
NR4A1	689.196	-1.04295	0.306356	-3.40436	0.000663202	0.00811502
EBF4	51.0094	-1.88948	0.555029	-3.40429	0.000663374	0.00811502
AR	806.562	0.848024	0.249293	3.40171	0.000669652	0.00818501
LMO7	9919.23	0.696543	0.204857	3.40014	0.000673522	0.00822547
TM6SF1	263.237	-1.02345	0.301179	-3.39814	0.000678446	0.00827873
FAM86B3P	158.82	-1.1346	0.33408	-3.39619	0.000683304	0.00833109
SUMO1	8262.48	0.454058	0.133709	3.39586	0.000684143	0.00833441
NCLN	8714.04	0.585069	0.172338	3.3949	0.000686543	0.00835673
NDUFA8	2083.1	0.614869	0.181152	3.39422	0.000688236	0.0083704
DPP3	1729.07	0.566089	0.1668	3.39382	0.00068926	0.00837594
PLXNB3	631.158	-0.73222	0.215906	-3.39139	0.000695401	0.00844045
PHLDA3	2120.12	-0.76007	0.224126	-3.39126	0.000695717	0.00844045
TSC22D2	3285.25	0.55275	0.163025	3.39058	0.000697455	0.00845455
RPS6KA5	478.308	-0.717024	0.211566	-3.38913	0.000701147	0.00849231
KCNK15	39.2113	-1.76878	0.521982	-3.38859	0.000702522	0.00850196
RPS6KA4	3705.05	0.643719	0.190031	3.38744	0.000705493	0.00853089
NDUFA9	3297.18	0.586937	0.173282	3.38718	0.000706145	0.00853177
IGFLR1	265.719	-0.774467	0.228752	-3.38561	0.000710199	0.0085737
AMIGO2	836.54	-0.872689	0.257845	-3.38455	0.000712945	0.00859572
MRPS18C	591.284	0.638203	0.188569	3.38446	0.000713193	0.00859572
PECR	384.821	0.633316	0.187249	3.38222	0.000719031	0.00865899
CRELD2	1380.59	0.670696	0.198358	3.38124	0.000721588	0.00868267
THOC6	1525.99	-0.617193	0.182566	-3.38065	0.000723139	0.00869423
PGM3	3467.22	0.578444	0.171157	3.3796	0.000725903	0.00872032
ARPC5	9652.56	0.526381	0.155775	3.37911	0.000727201	0.00872216
KALRN	114.887	1.43932	0.42597	3.37893	0.000727678	0.00872216
CCDC130	1418.59	-0.498181	0.14744	-3.37887	0.000727835	0.00872216
CUL9	1635.24	-0.530916	0.157147	-3.37847	0.00072891	0.00872793
CAMK2B	67.653	-1.59362	0.471809	-3.37768	0.000730999	0.00874582
AP1G2	1000.61	-0.598873	0.177327	-3.37722	0.000732228	0.0087534
TRAPPC1	5765.01	0.593583	0.175774	3.37696	0.000732906	0.00875438
RAB2A	7255.7	0.534828	0.158394	3.37656	0.000733991	0.00876023
EXOSC8	2617.26	-0.541576	0.16052	-3.37388	0.000741172	0.00883636
NMT1	8867.67	0.50409	0.149418	3.37369	0.000741669	0.00883636
LOC253039	501.242	-0.699312	0.207295	-3.37351	0.000742172	0.00883636
CHD4	17447.8	0.429396	0.127361	3.37148	0.000747645	0.00889432
HSPA1B	1906.49	0.633133	0.187861	3.37022	0.000751092	0.00892809
DBN1	19865.8	0.63921	0.189778	3.3682	0.000756596	0.00898625
KIAA0226L	135.066	-1.1182	0.332073	-3.36733	0.000758998	0.00900751
SLC9A8	1070.45	-0.562289	0.167052	-3.36596	0.00076277	0.00904498
PCED1A	1818.11	-0.758022	0.225237	-3.36544	0.000764212	0.00905477
FGF5	5776.43	0.575157	0.17096	3.36428	0.000767431	0.00908108
ANG	75.3543	1.34234	0.399008	3.3642	0.000767668	0.00908108
PPP2R5D	7767.52	0.575168	0.170996	3.36363	0.000769249	0.00909017
PTPDC1	806.729	-0.552915	0.164388	-3.36347	0.00076968	0.00909017
FCGRT	2051.56	-0.723018	0.21498	-3.36319	0.000770481	0.00909017
CLCA2	731.516	-1.10555	0.328735	-3.36303	0.000770909	0.00909017
SRSF12	48.8588	-1.94705	0.579097	-3.36221	0.000773221	0.00911012
DAGLB	2640.24	0.608425	0.181055	3.36044	0.000778189	0.00916132
MRPL35	2233.05	0.529475	0.157589	3.35985	0.000779839	0.00916447
BACH2	244.992	-0.972854	0.289566	-3.3597	0.000780269	0.00916447
IFRD1	3621.61	-0.669035	0.199137	-3.35968	0.000780326	0.00916447
FAHD2CP	50.2005	-1.35427	0.403225	-3.3586	0.00078338	0.00919299
IGFBP3	21364.6	0.966766	0.287881	3.35822	0.000784471	0.00919639
TMEM19	1362.96	0.756695	0.225337	3.35806	0.00078492	0.00919639
BCAR1	6346.86	0.639783	0.190541	3.35772	0.000785882	0.00920033
PPP1R26	1157.47	-0.669076	0.199376	-3.35585	0.00079121	0.00925382
RAB8A	7298.68	0.530087	0.157967	3.35568	0.00079171	0.00925382
CARS2	2200.55	0.651016	0.194046	3.35496	0.000793755	0.00927036
SHFM1	1517.25	0.726271	0.216744	3.35082	0.000805713	0.00940254
CES3	161.101	-1.47881	0.441388	-3.35035	0.000807081	0.00940624
EMID1	79.1294	-1.59208	0.475226	-3.35016	0.00080765	0.00940624
COA3	1675.24	0.581358	0.173537	3.35006	0.000807949	0.00940624
H1FX	14763	-0.638755	0.190689	-3.34972	0.000808919	0.00941009
EHD1	6570.97	0.56421	0.168452	3.34937	0.000809947	0.00941459
ATOX1	2137.6	0.601717	0.17972	3.34808	0.000813726	0.00945105
MESP1	91.652	-1.31123	0.391786	-3.3468	0.000817497	0.00948735
AHSA1	5838.46	0.587661	0.175602	3.34654	0.000818254	0.00948865
DLG4	1982.47	-0.553046	0.165302	-3.34566	0.000820858	0.00951135
KIAA1984	78.568	-1.13799	0.340268	-3.34439	0.000824635	0.00954759
FKBP1A	21818.3	0.594379	0.177738	3.34413	0.000825422	0.00954918
FBRSL1	3349.65	-0.563089	0.168456	-3.34265	0.000829834	0.00959267
KATNAL1	1721.08	0.521099	0.155998	3.34043	0.000836494	0.00966207
MAN2B1	5593.17	-0.6019	0.180206	-3.34007	0.000837577	0.00966698
ATF7IP	2101.34	0.586394	0.17568	3.33785	0.000844281	0.00973028
ECE1	12830.9	-0.493261	0.147779	-3.33782	0.000844385	0.00973028
CELSR1	135.426	-1.08912	0.32633	-3.33747	0.000845442	0.00973483
C4orf3	3303.84	0.835488	0.250417	3.33639	0.000848747	0.00976524
LAMP3	117.678	-3.04125	0.911796	-3.33545	0.000851606	0.00979048
SUMO2	12362.8	0.498952	0.149651	3.33409	0.000855779	0.00983076
UBE2V2	3565.43	0.52336	0.157068	3.33207	0.000862035	0.0098949
NECAB2	25.0779	-2.32548	0.698203	-3.33067	0.000866387	0.00993709
GALNT16	1274.77	-0.666887	0.200266	-3.33	0.000868462	0.00995099
FAM65C	78.3367	-1.97248	0.59239	-3.32969	0.000869419	0.00995099
ZNF610	63.2	-1.35297	0.406378	-3.32935	0.000870478	0.00995099
CCDC80	33195.2	0.703367	0.211276	3.32913	0.000871177	0.00995099
RASEF	83.0034	-1.61491	0.485097	-3.32904	0.000871454	0.00995099
DTWD1	1526.98	-0.726767	0.218315	-3.32898	0.000871659	0.00995099
TRMT112	4268.8	0.54276	0.163091	3.32797	0.000874824	0.00997518
NDUFS6	3764.19	0.535898	0.161033	3.32787	0.000875134	0.00997518
MAPK1IP1L	8186.12	0.481476	0.144708	3.32724	0.000877122	0.00999009
MIDN	4076.35	0.559764	0.168271	3.32657	0.000879234	0.0100064
SLC25A44	2790.27	0.500334	0.15048	3.32492	0.000884435	0.0100578
AZI2	2512.71	-0.497694	0.149719	-3.3242	0.000886737	0.0100762
FOS	2349.42	-2.9279	0.881065	-3.32314	0.000890116	0.0101068
CAMK2N1	1697.24	-0.612677	0.184392	-3.32269	0.000891543	0.0101152
LAMA1	5672.25	-0.808479	0.243414	-3.32142	0.000895612	0.0101522
SDHB	5131.59	0.577904	0.174008	3.32114	0.000896512	0.0101522
SNORD17	63.7588	1.23038	0.370482	3.32102	0.000896889	0.0101522
LINC00473	48.7811	-2.26546	0.682201	-3.32081	0.000897565	0.0101522
C1orf21	1191.89	0.683187	0.20578	3.31999	0.000900198	0.0101687
LGR5	37.3863	1.96777	0.592716	3.31993	0.000900411	0.0101687
MTSS1L	4639.87	0.56456	0.170209	3.31686	0.000910339	0.0102691
GAS2L1	2011.73	0.716987	0.216186	3.31653	0.000911428	0.0102691
KCNT2	109.284	-1.28712	0.388096	-3.31651	0.000911495	0.0102691
ZNF598	6095.84	-0.445666	0.134386	-3.31632	0.000912099	0.0102691
TPBG	9077.74	-0.759741	0.229382	-3.31213	0.0009259	0.0104166
TMED5	4983.12	0.561965	0.169687	3.31178	0.000927046	0.0104215
DEPDC1	5552.44	0.612878	0.185176	3.3097	0.000933961	0.0104912
SLC4A11	620.605	-0.740802	0.223885	-3.30885	0.000936814	0.0105152
FAM102B	501.175	0.668168	0.202038	3.30715	0.000942517	0.0105711
CMKLR1	38.9614	-1.60328	0.484828	-3.30691	0.000943312	0.010572
SNAI3	82.1043	-1.45043	0.438757	-3.30577	0.000947157	0.0105992
TMEM216	384.153	-0.630416	0.190702	-3.30576	0.000947183	0.0105992
GTF2A2	2555.03	0.570028	0.172454	3.30539	0.000948427	0.0106051
RRAGA	5291.39	0.705407	0.213591	3.3026	0.000957929	0.0107032
PSMD3	11196.3	0.559696	0.169611	3.29987	0.000967289	0.0107988
HSD17B8	148.779	-0.937713	0.284189	-3.29962	0.000968172	0.0107988
DCAF6	6231.62	0.537507	0.162917	3.29926	0.000969401	0.0107988
HNRNPR	15048.8	0.472603	0.143245	3.29925	0.000969428	0.0107988
BCOR	1972.54	0.456886	0.138505	3.29869	0.000971384	0.0108124
LYSMD3	1654.64	0.593524	0.179966	3.29798	0.000973842	0.0108316
STEAP4	141.863	-1.12141	0.340271	-3.29564	0.000981993	0.010912
TTC1	4980.46	0.604834	0.183535	3.29547	0.000982558	0.010912
FAM86C2P	130.522	-1.26729	0.384745	-3.29384	0.000988274	0.0109672
NUBP1	948.934	0.563962	0.171232	3.29355	0.000989316	0.010969
FARP2	933.615	0.529181	0.16068	3.29338	0.000989923	0.010969
PAX8	254.423	-0.733161	0.222643	-3.29299	0.000991272	0.0109757
MST1P2	35.5576	-1.86032	0.56503	-3.29242	0.000993277	0.0109849
KRT19	218.516	1.01679	0.308845	3.29222	0.000993983	0.0109849
KIF2C	10157.5	0.457125	0.138854	3.29212	0.000994346	0.0109849
ASPM	7417.7	0.78552	0.238643	3.29161	0.00099617	0.0109968
FLJ46906	332.12	-1.04884	0.318825	-3.28971	0.00100291	0.0110571
SPRY4	1882.39	-0.733534	0.222983	-3.28964	0.00100314	0.0110571
MCU	3305.85	0.550593	0.167393	3.28923	0.00100462	0.0110651
FAM213B	1934.12	0.614978	0.187014	3.28841	0.00100756	0.0110827
SNRNP70	14145.8	0.508182	0.15454	3.28836	0.00100773	0.0110827
C1orf110	89.2433	1.57955	0.480381	3.28811	0.00100862	0.0110843
SPNS3	12.4686	-3.43611	1.04549	-3.28661	0.00101399	0.011135
RMND1	1737.74	-0.564536	0.171798	-3.28605	0.00101603	0.0111491
ICK	1623.61	0.72296	0.220029	3.28575	0.00101712	0.0111526
ADCY4	681.99	-1.09367	0.332881	-3.28546	0.00101814	0.0111556
CAPZA2	4942.35	0.497516	0.151567	3.28248	0.00102898	0.011266
CEP55	7163.87	0.510503	0.155556	3.28179	0.00103152	0.0112711
POU2F2	1798.6	-2.04121	0.622018	-3.28159	0.00103225	0.0112711
LAYN	3163.47	0.630296	0.192073	3.28155	0.00103238	0.0112711
RMI2	697.617	-0.558755	0.170274	-3.28151	0.00103252	0.0112711
ILF2	15436.2	0.521105	0.158823	3.28105	0.00103422	0.0112813
ARF3	14235	0.480969	0.146621	3.28035	0.00103677	0.0112943
SRGAP1	4384.54	-0.503901	0.153614	-3.2803	0.00103695	0.0112943
TMEM42	464.85	-0.609149	0.185758	-3.27927	0.00104078	0.0113276
ABCA7	713.621	-0.75873	0.231413	-3.27868	0.00104294	0.0113428
ERGIC2	2938.75	0.530687	0.16188	3.27827	0.00104447	0.0113509
ZBED3	308.912	-0.680871	0.207743	-3.27746	0.00104746	0.0113751
VPS18	2577.01	0.57161	0.174481	3.27605	0.0010527	0.0114236
RNASEH2B	1446.9	-0.472556	0.144266	-3.27559	0.0010544	0.0114336
MDH1	6611.26	0.444056	0.135595	3.27488	0.00105708	0.0114542
TUBA1A	15409	0.968385	0.295727	3.2746	0.00105813	0.0114571
ARMCX4	848.91	0.654984	0.200109	3.27314	0.00106359	0.0115011
P4HTM	1154.04	-0.568502	0.173689	-3.2731	0.00106376	0.0115011
NUS1	3730.27	0.480999	0.146995	3.27221	0.0010671	0.0115287
CWC15	2242.33	0.489566	0.149654	3.27132	0.00107047	0.0115567
MVB12B	259.732	-1.03546	0.316546	-3.27111	0.00107127	0.0115568
MID1IP1	2647.49	-0.492962	0.150748	-3.27012	0.00107503	0.0115888
MFAP5	554.008	0.856191	0.262062	3.26714	0.00108642	0.0117031
ISL2	250.543	-0.755724	0.231351	-3.26657	0.00108857	0.0117177
TRMU	938.313	0.578553	0.177177	3.26541	0.00109307	0.0117575
PPP2R1A	15101.9	0.531831	0.162896	3.26486	0.00109519	0.0117717
RPL13AP20	212.827	0.967393	0.296385	3.26398	0.00109861	0.0117998
SUGT1	1761.47	0.502975	0.154113	3.26369	0.00109973	0.0118032
DNMBP	4917.04	0.581214	0.178097	3.26347	0.00110057	0.0118037
ELOVL6	2374.27	0.732329	0.224483	3.26229	0.00110516	0.0118443
TRANK1	783.001	-1.08413	0.332502	-3.26052	0.00111209	0.011905
CS	17569.9	0.481433	0.14766	3.26043	0.00111245	0.011905
ANKMY1	222.17	-0.797701	0.244682	-3.26016	0.00111351	0.0119077
THY1	16356.2	0.556614	0.170787	3.25912	0.0011176	0.0119427
MYH9	106207	0.570727	0.175173	3.25808	0.00112169	0.0119777
DRAXIN	107.7	-1.70712	0.524077	-3.25738	0.00112444	0.0119984
OSBPL7	535.059	-0.602295	0.184927	-3.25693	0.00112623	0.0120088
P4HA3	243.61	-0.859333	0.263884	-3.25648	0.00112801	0.012019
C22orf46	1675.02	-0.588874	0.180921	-3.25487	0.00113444	0.0120788
LOC100132354	5.18867	-5.76426	1.7719	-3.25316	0.0011413	NA
STRAP	12053.7	0.502808	0.154591	3.2525	0.00114396	0.0121713
TBX1	4.88385	-5.67995	1.74675	-3.25173	0.00114706	NA
PITRM1	6795.66	0.63243	0.194604	3.24983	0.00115475	0.0122773
USP14	7232.8	0.495582	0.152529	3.2491	0.00115771	0.0122999
TRAF1	168.18	-1.30378	0.40169	-3.24574	0.00117144	0.0124367
CA5B	405.372	-0.615766	0.189763	-3.24492	0.00117484	0.0124638
SBNO1	3716.6	0.507995	0.156563	3.24468	0.00117585	0.0124655
SGK223	1107.34	0.828266	0.255386	3.2432	0.00118196	0.0125199
ABCA10	81.4194	-1.15698	0.356758	-3.24302	0.00118268	0.0125199
MRC2	19802.7	-0.451329	0.139209	-3.24209	0.00118655	0.0125518
CDC27	8029.77	0.514341	0.158709	3.24077	0.00119206	0.0125973
NRCAM	38.4132	-1.79931	0.555229	-3.24065	0.00119256	0.0125973
RFX2	979.815	-0.65684	0.202718	-3.24016	0.00119461	0.0126099
KIF4A	5685.09	0.510767	0.157684	3.23919	0.00119871	0.012644
CLDN11	89111	0.459512	0.141876	3.23883	0.00120022	0.012651
SLC22A23	2817	-0.842348	0.260133	-3.23814	0.00120312	0.0126724
PAM	13665.8	0.543387	0.16784	3.23753	0.00120569	0.0126904
PPP1R32	51.8534	-1.73379	0.535756	-3.23616	0.00121149	0.0127423
GSDMB	214.642	-0.861633	0.266293	-3.23566	0.0012136	0.0127484
CDH18	16.9673	2.99483	0.925583	3.23562	0.00121381	0.0127484
DSTN	11651.4	0.584936	0.180794	3.23538	0.00121482	0.01275
GLIPR1	4338.13	0.833653	0.257693	3.23507	0.00121614	0.0127547
LOC646329	494.384	-1.04039	0.321787	-3.23315	0.00122432	0.0128314
GLTSCR1L	1227.55	-0.49798	0.154066	-3.23225	0.0012282	0.0128629
TLR2	143.102	-1.5445	0.477899	-3.23185	0.00122993	0.0128718
TRMT10C	1226.5	0.48112	0.148881	3.23157	0.00123111	0.0128749
ZNF385A	1246.13	-0.590976	0.182908	-3.23101	0.00123355	0.0128913
FOXP2	69.5149	-1.53914	0.476399	-3.23079	0.00123448	0.0128919
LRRC56	70.2941	-1.23967	0.383785	-3.23013	0.00123734	0.0129082
SLC25A12	1274.6	0.511722	0.158444	3.22968	0.00123929	0.0129082
EIF1B	2888.47	-0.559477	0.173232	-3.22964	0.00123948	0.0129082
JAG2	83.4005	-1.24361	0.385065	-3.22962	0.00123955	0.0129082
FOXD2-AS1	38.7183	-1.69973	0.526455	-3.22864	0.00124381	0.0129374
ITPKB	608.296	-0.663922	0.20564	-3.22857	0.00124412	0.0129374
FAM161A	823.435	-0.715621	0.221711	-3.22773	0.00124777	0.0129663
ARSK	1207.43	0.671627	0.2081	3.22743	0.00124909	0.0129708
EIF4EBP2	6316.98	0.505968	0.156782	3.22721	0.00125006	0.0129717
SSC5D	394.067	-0.745266	0.230999	-3.22628	0.00125411	0.0130046
TWF1	6278.68	0.518483	0.160748	3.22544	0.00125778	0.0130334
CDK10	2638.65	-0.477636	0.1481	-3.2251	0.00125929	0.0130399
SP140	42.7835	1.93116	0.598872	3.22467	0.00126119	0.0130503
MAP1B	24004.2	0.665485	0.206458	3.22335	0.00126702	0.0131015
TSTD2	893.191	-0.503918	0.156345	-3.22313	0.001268	0.0131024
LMNA	33233.9	0.85294	0.264734	3.22188	0.00127354	0.0131476
FAM122C	219.025	-0.717148	0.222597	-3.22174	0.00127417	0.0131476
MAN2C1	3086.64	-0.696661	0.216252	-3.22153	0.00127508	0.0131478
IMPAD1	7151.19	0.483198	0.150014	3.22103	0.00127731	0.0131616
GPR108	2783.44	-0.486383	0.15104	-3.22023	0.0012809	0.0131893
C5orf4	822.351	-0.805192	0.250069	-3.21988	0.00128245	0.013196
ZFAND3	9246.82	-0.495543	0.15394	-3.21908	0.00128605	0.0132235
MAN2A2	2632.62	-0.695501	0.216069	-3.21888	0.00128692	0.0132235
CHSY3	140.875	0.950393	0.295314	3.21824	0.00128979	0.0132387
GRIPAP1	2405.59	-0.469943	0.146029	-3.21815	0.00129019	0.0132387
GDI2	18042.1	0.583684	0.18139	3.21784	0.00129158	0.0132436
DHX15	10794.4	0.434426	0.135023	3.21742	0.0012935	0.0132541
ATG4A	513.856	0.593676	0.184568	3.21657	0.00129732	0.0132839
PPP1R14B	8909.26	0.543171	0.168885	3.21621	0.00129897	0.0132916
PXDN	40197.6	-0.457153	0.142152	-3.21594	0.00130016	0.0132945
PPOX	809.848	-0.565566	0.175883	-3.21558	0.00130179	0.0132976
LY6E	16005.7	-0.828524	0.257667	-3.21548	0.00130227	0.0132976
PTK2B	475.264	-0.778874	0.242342	-3.21395	0.00130924	0.0133595
DENND2D	303.994	-1.15089	0.358177	-3.21319	0.00131271	0.0133856
PLP1	566.254	0.710909	0.221262	3.21297	0.00131369	0.0133864
SMIM4	455.888	0.667065	0.207729	3.21123	0.00132168	0.0134585
TRHDE-AS1	55.5957	1.6387	0.510617	3.20925	0.00133082	0.0135422
DOK1	3342.14	0.696727	0.217126	3.20886	0.00133263	0.0135511
CDKN3	3784.43	0.517752	0.161475	3.20638	0.00134415	0.0136589
MRPL48	1406.24	0.481102	0.15007	3.20585	0.00134664	0.0136668
CALU	38762.2	0.448378	0.139864	3.20582	0.00134679	0.0136668
SDCCAG8	906.429	-0.729691	0.227691	-3.20474	0.00135186	0.0137088
AAMDC	519.875	0.686271	0.214175	3.20426	0.00135411	0.0137131
VGF	142.613	-0.85228	0.265992	-3.20415	0.00135461	0.0137131
PDK3	368.917	1.01718	0.317467	3.20405	0.00135508	0.0137131
MCTS1	1960.17	0.559413	0.174628	3.20345	0.0013579	0.0137321
SGPL1	3948.17	-0.447886	0.139864	-3.2023	0.00136333	0.0137776
VPS53	3426.95	0.465542	0.145507	3.19944	0.00137696	0.0138894
ALS2CR8	199.418	-0.957158	0.299169	-3.19939	0.00137721	0.0138894
SDR42E1	92.464	-1.38246	0.432103	-3.19938	0.00137722	0.0138894
FADS1	9093.54	-0.637682	0.199388	-3.1982	0.00138288	0.0139302
SOBP	1361.07	-0.564318	0.176452	-3.19814	0.00138317	0.0139302
MT1E	10506.8	0.716077	0.223923	3.19788	0.00138442	0.0139303
EIF5A	52346.3	0.578493	0.180907	3.19774	0.00138507	0.0139303
AP1S2	1503.81	0.549178	0.17178	3.19698	0.00138875	0.0139577
GNAO1	31.1774	-1.73691	0.543845	-3.19375	0.00140437	0.0141051
RSL24D1	6202.74	-0.492495	0.154248	-3.19289	0.00140858	0.0141318
CBX2	510.258	-0.630839	0.197581	-3.19281	0.00140895	0.0141318
B4GALT4	1823.43	0.570065	0.178565	3.19248	0.00141055	0.0141382
VANGL1	2706.53	0.541679	0.169693	3.19211	0.00141238	0.0141469
YWHAG	17382.6	0.507889	0.159118	3.1919	0.00141342	0.0141476
UPRT	551.136	0.604415	0.189384	3.19149	0.00141542	0.014158
MED21	1406.03	0.530878	0.166367	3.19102	0.00141773	0.0141715
BZW1	16515.3	0.461071	0.144505	3.1907	0.00141929	0.0141775
ALDH2	1028.3	-0.651443	0.204212	-3.19003	0.00142256	0.0142005
SNRPC	7266.47	0.539704	0.16922	3.18937	0.00142585	0.0142237
GJB2	58.2991	-1.60252	0.502512	-3.18901	0.00142762	0.0142317
INPP4B	987.727	0.595983	0.187044	3.18632	0.00144094	0.0143547
LOC100505666	39.7702	-1.61713	0.507793	-3.18462	0.00144943	0.0144296
KIF9-AS1	132.394	-1.02798	0.322837	-3.18419	0.00145158	0.0144345
RPL26L1	2228.27	0.635674	0.199638	3.18413	0.00145189	0.0144345
KCNK5	11.3268	-3.33573	1.04809	-3.18267	0.00145923	0.0144977
MXRA8	2936.11	0.745696	0.234443	3.18071	0.00146914	0.0145862
ADORA2B	1114.93	0.53132	0.167108	3.1795	0.00147527	0.0146373
GEMIN6	705.534	0.661218	0.207992	3.17906	0.00147755	0.0146499
PEBP1	9369.17	0.469226	0.147698	3.17693	0.00148844	0.014748
FUT11	1105.06	0.577178	0.181758	3.17553	0.00149563	0.0148093
ANKRD33B	1456.47	0.641531	0.202046	3.17518	0.00149744	0.0148097
PSMB3	7370.48	0.501284	0.157878	3.17513	0.00149769	0.0148097
CERS1	95.6585	-1.09611	0.345283	-3.17452	0.00150085	0.014831
MTCH2	6278.88	0.519883	0.163826	3.17339	0.00150671	0.0148625
GTF2H5	1446.05	0.550309	0.173428	3.17313	0.00150805	0.0148625
SMTN	11781.1	0.592254	0.186647	3.17312	0.00150811	0.0148625
NME4	8272.3	0.492946	0.155357	3.173	0.00150873	0.0148625
PTGS1	300.62	-1.27434	0.401629	-3.17293	0.0015091	0.0148625
WASF1	2758.76	-0.454508	0.143264	-3.17251	0.00151125	0.0148738
PRIM1	1975.34	-0.505765	0.159544	-3.17006	0.00152409	0.0149901
PODN	161.655	-1.33882	0.422364	-3.16983	0.00152526	0.0149916
YKT6	8511.25	0.5424	0.171178	3.16862	0.00153163	0.0150441
ZBTB18	1460.21	0.460448	0.145337	3.16813	0.00153422	0.0150596
FGF1	1726.23	0.763286	0.241051	3.16649	0.00154292	0.0151348
UBA1	27961.7	0.535177	0.169095	3.16494	0.00155113	0.0152052
COL4A3	117.611	-1.5482	0.489251	-3.16442	0.00155393	0.0152225
PFDN6	2143.4	0.66259	0.209451	3.16346	0.00155907	0.0152627
FTSJ3	4212.99	0.538597	0.170278	3.16304	0.00156129	0.0152742
UBL3	3501.69	0.47906	0.151487	3.16238	0.00156487	0.0152991
WWOX	202.152	-0.733821	0.232103	-3.16161	0.00156898	0.015329
SEMA4D	209.144	-0.83082	0.262867	-3.16061	0.00157442	0.0153628
PSMG3-AS1	252.58	-0.795269	0.251621	-3.16059	0.00157452	0.0153628
DHRS12	221.684	-0.875854	0.277147	-3.16025	0.00157633	0.0153694
ERMAP	817.285	-0.682576	0.216008	-3.15996	0.00157793	0.0153694
ZNF667	55.5573	-1.30774	0.413856	-3.15988	0.00157833	0.0153694
CETN2	1643.55	0.580047	0.183595	3.15938	0.00158106	0.0153811
NHLRC3	662.29	-0.719343	0.227693	-3.15927	0.00158163	0.0153811
DHRS13	600.272	-0.6295	0.199269	-3.15904	0.00158289	0.0153832
LINC00547	4.79715	5.77192	1.82716	3.15896	0.00158334	NA
GGT1	149.665	-1.30972	0.414691	-3.15831	0.00158689	0.0154119
LOC541471	1058.39	0.722853	0.228935	3.15746	0.00159149	0.0154305
PSMD10	1962	0.571028	0.180851	3.15745	0.00159157	0.0154305
ZNF74	542.226	-0.621763	0.196924	-3.15738	0.00159195	0.0154305
PDXDC1	4650.68	0.441869	0.139974	3.15679	0.00159516	0.0154514
ERC1	6012.68	0.466029	0.147642	3.15648	0.00159688	0.0154553
CREB3L4	445.43	-0.671314	0.212688	-3.15633	0.00159766	0.0154553
LOC550112	473.686	-0.616914	0.195527	-3.15514	0.00160421	0.0155006
GULP1	950.194	0.510671	0.161856	3.1551	0.00160445	0.0155006
ATP6V1A	3183.43	0.50243	0.159264	3.15469	0.00160667	0.0155118
C14orf119	3065.51	0.49058	0.155524	3.15436	0.00160848	0.0155191
FAM206A	1459.75	-0.610511	0.193589	-3.15364	0.0016125	0.0155473
ZBTB8OS	647.299	0.56507	0.179191	3.15345	0.00161352	0.0155473
PITX2	48.006	1.48154	0.469908	3.15284	0.00161692	0.0155698
LAMB1	23835.9	-0.598305	0.189892	-3.15077	0.00162839	0.01567
ARMCX1	880.816	0.609555	0.193501	3.15014	0.00163191	0.0156937
L3HYPDH	756.17	0.672473	0.213563	3.14882	0.0016393	0.0157544
GAPDH	326104	0.713435	0.226626	3.14807	0.00164355	0.0157833
SLIRP	2379.44	0.447088	0.142044	3.14754	0.00164652	0.0157833
AP2M1	32858.2	0.641172	0.203717	3.14736	0.00164751	0.0157833
TRIM66	486.697	-0.748811	0.237918	-3.14735	0.0016476	0.0157833
RNASE4	216.936	1.10484	0.35104	3.14733	0.00164767	0.0157833
FAM98B	1508.32	0.477741	0.151828	3.14659	0.00165184	0.0158129
HLA-DMA	262.408	0.760846	0.241847	3.14598	0.00165533	0.015836
ABCD3	2988.95	0.544613	0.173126	3.14576	0.00165656	0.0158375
NME7	913.631	0.505523	0.160732	3.14513	0.00166012	0.0158603
RPTOR	4205.51	0.449493	0.142925	3.14496	0.0016611	0.0158603
ABCA5	816.551	-0.807049	0.256707	-3.14385	0.00166738	0.0159099
ATPIF1	5684.91	0.467295	0.148717	3.14218	0.00167698	0.0159911
HID1	64.6489	-1.38107	0.439864	-3.13976	0.00169089	0.016111
PAICS	25498.6	0.5178	0.164925	3.13961	0.00169174	0.016111
MRPS23	1691.03	0.528064	0.168247	3.13863	0.0016974	0.0161545
RACGAP1	11419.6	0.501071	0.159666	3.13824	0.00169964	0.0161653
MBOAT2	3830.22	0.577311	0.184033	3.13699	0.00170689	0.0162238
TPM2	33127.3	0.774306	0.246872	3.13647	0.00170994	0.0162363
PWP1	4557.48	0.502346	0.160167	3.13639	0.00171042	0.0162363
COL21A1	119.559	-1.69938	0.542117	-3.1347	0.00172028	0.0163194
ETFA	4885.07	0.490752	0.156654	3.13272	0.00173196	0.0164195
TXNRD1	33125.5	0.613515	0.195982	3.13046	0.00174531	0.0165355
SPRY1	356.129	-0.739932	0.236463	-3.12917	0.00175303	0.0165979
MICAL2	8816.37	-0.464664	0.14855	-3.12801	0.00175996	0.0166528
SERPINB6	4853.98	0.598751	0.191458	3.12733	0.00176404	0.0166723
EWSR1	16084.1	0.525815	0.168138	3.12728	0.00176429	0.0166723
BEX2	129.57	-1.06569	0.340803	-3.127	0.00176601	0.0166773
NPM2	40.7055	-1.49768	0.478977	-3.12682	0.00176709	0.0166773
CRB2	4.71949	-5.62711	1.80081	-3.12476	0.0017795	NA
DMTF1	2733.48	-0.636735	0.203828	-3.12389	0.0017848	0.0168337
CDC26	473.36	0.604617	0.193627	3.12259	0.00179269	0.0168972
GRWD1	3695.9	0.636895	0.204007	3.12193	0.0017967	0.0169223
STARD4-AS1	432.791	0.894115	0.286413	3.12177	0.00179765	0.0169223
SCN8A	3354.29	-0.594548	0.19052	-3.12066	0.00180448	0.0169678
FAM219B	2509.8	-0.42808	0.137184	-3.12049	0.00180551	0.0169678
C2CD4C	57.7178	-1.42073	0.455302	-3.12042	0.00180595	0.0169678
SLC24A1	592.44	-0.57915	0.18579	-3.11722	0.00182563	0.0171418
KIF23	9859.26	0.422949	0.135796	3.11459	0.00184199	0.0172844
EEF2K	1966.52	0.506485	0.162655	3.11386	0.00184656	0.0173162
ACTR1B	3035.24	-0.434103	0.139434	-3.11333	0.00184991	0.0173365
MBOAT7	10119.6	0.609739	0.195889	3.11267	0.00185403	0.0173641
DOCK2	657.686	1.01104	0.324926	3.11161	0.00186071	0.0174156
SEMA4C	1834.26	-0.506267	0.162772	-3.11028	0.00186909	0.0174829
LIMD2	1016.41	-0.770687	0.247809	-3.11	0.00187087	0.0174884
PRDX3	7905.74	0.409097	0.131578	3.10915	0.00187625	0.0175275
FUS	23854.3	0.483045	0.155384	3.10872	0.00187902	0.0175423
STK38	4305.75	0.565904	0.182053	3.10845	0.00188068	0.0175467
KIAA2013	4964.88	0.564956	0.181772	3.10805	0.00188325	0.0175595
FAM86HP	621.098	-0.658877	0.212015	-3.1077	0.00188552	0.0175695
NDUFV2	4748.87	0.457221	0.147188	3.10638	0.00189395	0.0176369
CLIP4	1492.9	-0.532935	0.171688	-3.1041	0.00190862	0.0177602
CAP1	28634.9	0.528149	0.170154	3.10394	0.00190961	0.0177602
TPP1	6668.29	-0.583684	0.188163	-3.10201	0.00192209	0.017865
KIFC1	6853.95	0.592389	0.191145	3.09916	0.00194069	0.0180264
PARM1	27.6505	3.11269	1.00477	3.09792	0.00194883	0.0180831
C9orf123	2221.12	0.532605	0.171927	3.09786	0.00194925	0.0180831
GLI4	623.831	-0.545407	0.176088	-3.09736	0.00195252	0.0181021
ICAM5	377.391	-0.976808	0.31545	-3.09655	0.00195785	0.01814
GUSB	4912.9	-0.466002	0.150501	-3.09634	0.00195923	0.0181414
MOAP1	1185.81	-0.476886	0.154036	-3.09594	0.00196189	0.0181546
TCF7	482.455	0.838516	0.270893	3.09538	0.00196563	0.0181732
ANKRA2	1124.81	-0.608117	0.196467	-3.09527	0.00196637	0.0181732
COX17	896.37	0.617243	0.199478	3.09429	0.00197284	0.0182215
C12orf23	5591.91	0.525496	0.169864	3.09363	0.00197726	0.0182491
RBMX	16031.9	0.426841	0.137988	3.09332	0.0019793	0.0182491
BSN	82.3711	-0.998789	0.32289	-3.09328	0.00197955	0.0182491
HABP4	1357.14	0.547259	0.176949	3.09275	0.00198309	0.0182592
STARD7	8236.63	0.434457	0.140476	3.09275	0.00198313	0.0182592
NAV1	11263.1	0.556517	0.180004	3.09169	0.0019902	0.0183128
ADAM8	60.6497	-1.26913	0.410536	-3.0914	0.00199213	0.0183132
ADARB1	797.133	-0.803447	0.259905	-3.09131	0.00199273	0.0183132
JMJD6	1880.42	0.696891	0.22545	3.09111	0.00199408	0.0183141
SEC24D	6742.33	0.655009	0.211934	3.09062	0.00199736	0.0183329
ADORA1	131.745	-1.0566	0.342019	-3.08932	0.00200618	0.0184023
HSPA2	1820.19	0.538205	0.174234	3.08899	0.00200841	0.0184112
CEP95	1335.08	-0.590845	0.191472	-3.0858	0.00203008	0.0185983
MTCH1	14271.3	0.514862	0.166859	3.08561	0.00203134	0.0185983
BAI2	1597.61	-0.633548	0.205385	-3.08469	0.00203766	0.0186445
TRIP13	7275.74	0.461074	0.149487	3.08438	0.00203975	0.018652
AGRN	20217.4	-0.678694	0.22006	-3.08413	0.00204146	0.0186561
SFI1	1367.42	-0.536391	0.173975	-3.08314	0.00204829	0.0186959
PATL1	8655.14	-0.543216	0.17619	-3.08313	0.00204837	0.0186959
RPL21P44	14.1295	-3.04721	0.988419	-3.08291	0.00204988	0.0186981
SERPINE1	144673	0.773167	0.250884	3.08177	0.00205773	0.0187581
MUS81	2734.99	-0.472814	0.153463	-3.08096	0.00206332	0.0187974
RAMP2-AS1	45.6801	-1.31375	0.426718	-3.07872	0.00207889	0.0189172
NPTN	6489.12	0.452939	0.147123	3.07864	0.00207951	0.0189172
RTN4R	74.3578	-1.58908	0.516187	-3.0785	0.00208046	0.0189172
ALDOA	83536.5	0.690188	0.22422	3.07818	0.00208272	0.0189172
GAREML	860.266	-0.599682	0.194819	-3.07815	0.0020829	0.0189172
CDC42BPA	5486.63	-0.578191	0.187954	-3.07624	0.00209629	0.0190271
DBI	4013.02	0.620734	0.201861	3.07505	0.00210467	0.0190913
SP6	108.799	-1.16637	0.379497	-3.07345	0.00211596	0.0191746
PRKAR2A	2364.71	0.511873	0.16655	3.07339	0.00211645	0.0191746
COMMD8	668.582	0.536142	0.174465	3.07307	0.0021187	0.0191831
SNHG12	891.895	-0.72514	0.236127	-3.07097	0.00213363	0.019302
SHANK3	228.78	-1.07852	0.351214	-3.07085	0.00213453	0.019302
ST8SIA1	36.0016	-2.37139	0.772271	-3.07067	0.00213577	0.019302
ATP6V1C1	3742.83	0.448308	0.14622	3.06598	0.00216961	0.0195944
EBNA1BP2	7567.78	0.60246	0.196509	3.06581	0.00217078	0.0195944
RASL11A	100.099	1.146	0.373932	3.06474	0.00217862	0.0196526
OSTC	2935.21	0.510023	0.166426	3.06456	0.0021799	0.0196526
CGGBP1	7268.65	-0.458954	0.149807	-3.06362	0.00218673	0.0197001
GPAT2	31.4862	-1.65389	0.539875	-3.06347	0.00218786	0.0197001
GCNT1	1741.54	0.498927	0.162934	3.06215	0.00219753	0.0197751
SNX32	92.1111	-1.52807	0.499263	-3.06065	0.00220859	0.0198522
SAMM50	3198.88	0.476479	0.155681	3.06062	0.0022088	0.0198522
ERBB2IP	10522.5	0.493936	0.16141	3.06014	0.00221236	0.019872
ACLY	19547.6	0.582303	0.190304	3.05985	0.00221447	0.0198788
ADAM19	2483.32	0.753725	0.246361	3.05943	0.00221759	0.0198919
IRF2BPL	6028.85	-0.510999	0.167032	-3.05929	0.00221863	0.0198919
COL2A1	9.19553	-3.62814	1.18701	-3.05654	0.00223908	NA
PIWIL4	66.5485	-1.13773	0.372344	-3.05559	0.00224621	0.0201269
KPNA6	6730.86	0.428895	0.140416	3.05447	0.00225459	0.0201897
MARCKSL1	6602.14	0.586639	0.192104	3.05375	0.00225999	0.0202258
AGTR1	775.456	0.67893	0.222343	3.05352	0.00226172	0.0202289
SLC39A7	8946.5	0.491659	0.161059	3.05266	0.00226822	0.0202747
MACROD1	977.799	-0.896373	0.293677	-3.05224	0.00227139	0.0202838
CAPRIN1	28732.5	0.458733	0.150298	3.05216	0.002272	0.0202838
PRDM10	667.381	0.505382	0.165598	3.05186	0.00227431	0.0202922
SIRT5	746.496	-0.504925	0.165473	-3.05141	0.00227772	0.0203001
ZMPSTE24	4351	0.521734	0.170983	3.05137	0.00227796	0.0203001
TMEM136	799.172	-0.673671	0.220932	-3.04922	0.00229436	0.0204338
SUMO3	12821.2	0.424289	0.139162	3.04888	0.00229694	0.0204444
APC2	262.042	-0.684711	0.224602	-3.04855	0.0022995	0.0204487
YPEL2	658.501	-0.914349	0.299938	-3.04846	0.00230021	0.0204487
B9D2	160.633	0.806971	0.264814	3.04732	0.00230893	0.0204977
DPY30	1822.92	0.475238	0.155955	3.04728	0.00230921	0.0204977
MMP16	347.235	1.15888	0.380312	3.04719	0.0023099	0.0204977
NSUN5	1349.66	-0.596681	0.195833	-3.04689	0.0023122	0.0205057
ADM	9480.08	0.660736	0.216872	3.04666	0.00231396	0.0205062
SVEP1	6578.45	-0.639461	0.209898	-3.04653	0.00231503	0.0205062
RAMP2	152.281	-0.957415	0.314377	-3.04544	0.0023234	0.0205679
SYCP2L	135.167	-1.43833	0.472413	-3.04464	0.00232957	0.0206055
GLS	4762.05	0.521855	0.171408	3.04453	0.00233045	0.0206055
TMEM254-AS1	22.3784	-2.11978	0.69633	-3.04421	0.0023329	0.0206147
GIT2	4156.08	0.48857	0.160581	3.04252	0.00234609	0.0207188
KCTD19	28.8041	-2.16234	0.71076	-3.04229	0.00234784	0.0207219
COPRS	2503.83	0.552366	0.181581	3.04198	0.00235026	0.0207253
L1CAM	106.289	-1.01481	0.333614	-3.04188	0.00235105	0.0207253
IK	9022.59	0.491406	0.161557	3.04169	0.0023525	0.0207257
SSR2	11111.1	0.520481	0.171136	3.04132	0.00235541	0.0207389
ZMYM6NB	491.926	-0.612498	0.201419	-3.04092	0.00235855	0.0207515
KIF18A	2701.77	0.441468	0.145189	3.04064	0.00236074	0.0207515
MALSU1	1638.24	0.485581	0.159699	3.0406	0.00236107	0.0207515
USP1	9012.44	-0.516056	0.169775	-3.03964	0.00236861	0.0208053
CUTA	6369.47	0.581613	0.191374	3.03915	0.00237248	0.0208155
MDK	2387.23	-0.78239	0.257454	-3.03895	0.00237407	0.0208155
MRPL23-AS1	10.4199	-3.77478	1.24223	-3.0387	0.00237602	NA
CLTC	32546.4	0.491026	0.161603	3.03847	0.00237782	0.0208155
ATL3	2994.32	0.568874	0.187225	3.03846	0.00237794	0.0208155
CAV1	66535	0.778914	0.256355	3.03842	0.00237824	0.0208155
CDC123	6799.58	0.432011	0.142183	3.03841	0.00237826	0.0208155
DCP1B	1155.33	-0.473893	0.156015	-3.03747	0.00238571	0.0208561
ACTR1A	11245.6	0.504353	0.166047	3.03742	0.00238614	0.0208561
COPB1	9938.37	0.424507	0.139765	3.03729	0.00238716	0.0208561
PSMC2	6396.45	0.451881	0.148798	3.03687	0.00239052	0.020873
ACBD4	569.596	-0.677826	0.223339	-3.03497	0.0024056	0.0209922
NARF	1837.68	0.590466	0.194579	3.03458	0.00240873	0.0210071
ZFP36L1	12619.2	-0.682391	0.2249	-3.03419	0.0024118	0.021013
CCT8	14845.2	0.405486	0.133641	3.03414	0.00241226	0.021013
HPSE	1183.67	-0.524634	0.17298	-3.03292	0.00242198	0.0210851
TBC1D2B	3659.37	-0.441985	0.145839	-3.03063	0.00244044	0.0212244
MB21D2	1262.52	0.580223	0.191456	3.03058	0.00244086	0.0212244
ATP5C1	9843.91	0.532729	0.175818	3.03	0.00244555	0.021249
C20orf96	568.08	-0.518104	0.170999	-3.02987	0.00244658	0.021249
UQCC	2125.23	0.443127	0.146361	3.02763	0.00246476	0.0213943
SSR1	11865.7	0.454455	0.150122	3.02724	0.00246795	0.0214092
UBALD2	4278.53	-0.51456	0.17001	-3.02665	0.00247282	0.0214388
TM7SF2	748.973	-1.01541	0.335522	-3.02636	0.00247519	0.0214468
GSR	3707.3	0.466087	0.154111	3.02436	0.00249163	0.0215563
OGT	8227.82	-0.636023	0.210305	-3.02429	0.00249219	0.0215563
SAMD11	98.2745	1.40048	0.463079	3.02428	0.00249223	0.0215563
PTRH2	1237.53	0.533222	0.176423	3.0224	0.00250782	0.0216784
CNN2	16977.8	0.565545	0.187142	3.02201	0.00251106	0.0216936
PSD3	4306.99	0.559177	0.185103	3.0209	0.00252023	0.0217583
NFATC1	87.5285	-1.25021	0.41389	-3.02064	0.00252238	0.0217583
PIK3CD	3555.83	-0.679489	0.224956	-3.02054	0.00252322	0.0217583
PALM	5222.19	-0.50449	0.167028	-3.02039	0.00252445	0.0217583
RARG	2289.2	0.538362	0.178397	3.01778	0.00254637	0.0219169
IP6K3	55.492	-1.73398	0.574592	-3.01776	0.0025465	0.0219169
DUSP8	489.836	-0.749919	0.24851	-3.01766	0.00254734	0.0219169
SMPD4	7720.18	0.474615	0.15733	3.01669	0.00255552	0.0219694
GBF1	10295	0.481095	0.159484	3.01658	0.00255642	0.0219694
MARK3	6491.14	-0.394941	0.130946	-3.01605	0.00256095	0.0219954
HMGCL	1336.24	-0.476383	0.157968	-3.0157	0.00256389	0.0220078
SH2D5	600.83	-0.799634	0.265244	-3.01471	0.00257221	0.0220505
CAP2	2141.8	0.501847	0.166469	3.01466	0.00257266	0.0220505
TP53	9155.68	-0.474404	0.15737	-3.01458	0.00257336	0.0220505
MTMR9LP	134.709	-1.09818	0.364346	-3.0141	0.00257739	0.0220654
GHDC	984.307	-0.55906	0.185486	-3.01402	0.0025781	0.0220654
CXCR4	22.2418	2.76262	0.916782	3.01339	0.00258348	0.0220986
NOC2L	9194.19	0.592711	0.196716	3.01303	0.00258653	0.0221118
ABI3BP	42712.4	-0.674617	0.223941	-3.01248	0.00259124	0.0221264
CDH3	69.6453	-1.50186	0.498546	-3.01248	0.00259124	0.0221264
FTH1	175463	-0.590157	0.195957	-3.01167	0.00259818	0.0221727
PPP1CC	13281.8	0.398526	0.132352	3.01111	0.00260296	0.0222006
NAPRT1	864.558	-0.721667	0.239699	-3.01073	0.00260623	0.0222157
NDUFA5	1812.72	0.474382	0.157588	3.01027	0.00261019	0.0222365
SON	17530.7	0.394778	0.131182	3.00939	0.00261769	0.0222875
MND1	695.059	-0.5413	0.179905	-3.00882	0.00262266	0.0223169
CEP250	3710.24	0.501191	0.166624	3.00791	0.0026305	0.0223707
TMEM79	517.57	-0.610453	0.203047	-3.00647	0.00264301	0.022464
TTLL1	570.073	-0.682671	0.227146	-3.00542	0.00265211	0.0225284
ATAD3B	2635.98	0.559734	0.186316	3.00422	0.00266265	0.0226049
C1QBP	7638.23	0.555902	0.185085	3.00349	0.00266898	0.0226455
GRK5	896.24	0.516849	0.172167	3.00202	0.00268197	0.0227426
SETDB2	513.56	-0.588159	0.195991	-3.00095	0.00269139	0.0228027
ULK2	1382.8	-0.623273	0.207698	-3.00086	0.00269216	0.0228027
DNAH1	229.415	-0.847843	0.282596	-3.0002	0.00269804	0.0228394
ABCA2	2556.66	-0.479102	0.159757	-2.99894	0.00270917	0.0229204
SEPSECS	460.599	-0.726904	0.242532	-2.99715	0.00272517	0.02304
DRP2	317.48	0.861608	0.287489	2.99701	0.00272644	0.02304
FRY	400.543	-0.849197	0.283387	-2.9966	0.00273013	0.0230579
MS4A12	6.95372	4.41046	1.47186	2.99651	0.00273087	NA
GGA2	2971.2	0.433368	0.144662	2.99572	0.00273796	0.0231034
ATP5B	36047.6	0.478079	0.159619	2.99514	0.00274323	0.0231034
MUC2	47.1198	-2.32333	0.775706	-2.99512	0.00274339	0.0231034
BRCA1	3634.39	-0.49372	0.164843	-2.99509	0.00274361	0.0231034
THRAP3	11461.4	0.436583	0.14577	2.995	0.00274442	0.0231034
LGALS1	62327.7	0.639461	0.213513	2.99494	0.00274495	0.0231034
ARHGDIB	306.744	1.04634	0.349445	2.9943	0.00275073	0.0231389
TPGS2	10777.1	0.500458	0.167153	2.99402	0.00275331	0.0231473
GRPEL1	2591.44	0.542501	0.181245	2.99319	0.00276082	0.0231972
AP3B1	6326.45	0.543136	0.181516	2.99221	0.00276962	0.0232562
FLJ22447	136.807	1.20726	0.403488	2.99206	0.002771	0.0232562
LRRC49	751.44	-0.69075	0.230882	-2.99179	0.0027735	0.0232595
BDKRB1	578.929	-0.975646	0.326121	-2.99167	0.00277456	0.0232595
KIF20B	4615.97	0.612082	0.204614	2.9914	0.002777	0.0232666
TAOK2	4443.72	0.434066	0.145228	2.98886	0.00280017	0.0234474
FAM41C	4.17966	-5.45304	1.82478	-2.98833	0.00280508	NA
ANKS6	2361.18	-0.412615	0.138076	-2.98832	0.00280512	0.0234654
ZNF181	301.136	-0.722822	0.241887	-2.98826	0.00280573	0.0234654
CMPK1	6769.84	0.439519	0.147089	2.98811	0.0028071	0.0234654
TCEA3	317.454	-0.933857	0.312619	-2.98721	0.00281541	0.0235139
HSPB11	2367.08	0.464853	0.155619	2.98713	0.00281611	0.0235139
SLC27A1	993.821	-0.486956	0.163038	-2.98677	0.00281946	0.0235286
UQCRFS1	5669.43	0.491186	0.164484	2.98622	0.00282447	0.023557
PCSK1N	200.101	-0.763067	0.25555	-2.98598	0.00282671	0.0235623
COL3A1	42178.3	-0.45632	0.152859	-2.98523	0.00283361	0.0236064
SUSD5	2261.29	0.444144	0.148844	2.98396	0.00284548	0.0236848
EMC3	2291.71	0.525002	0.175949	2.98383	0.00284669	0.0236848
GSPT1	13762.7	0.459878	0.15413	2.9837	0.00284785	0.0236848
CERK	3729.47	0.464361	0.155655	2.98326	0.00285195	0.0237055
ENO3	58.4459	-1.30394	0.437118	-2.98304	0.00285397	0.0237089
AMPD2	3424.58	0.496327	0.16644	2.98201	0.00286363	0.0237757
HSPBAP1	466.232	-0.67344	0.22589	-2.98128	0.00287048	0.0238191
GAB2	1370.21	-0.74227	0.24905	-2.9804	0.00287869	0.0238738
PRDM5	261.861	-0.771986	0.259041	-2.98017	0.00288087	0.0238785
IGF2R	17929.5	-0.424376	0.142417	-2.97982	0.00288414	0.023892
RRN3P1	131.908	-1.05246	0.353253	-2.97935	0.00288863	0.0239048
VWCE	187.248	-1.3818	0.463805	-2.97927	0.00288935	0.0239048
FAM83H	898.102	-0.636484	0.213647	-2.97914	0.00289055	0.0239048
SZRD1	14787.9	0.469761	0.157703	2.97877	0.00289407	0.0239204
THAP9-AS1	3732.23	-0.677243	0.227379	-2.97848	0.0028968	0.0239295
PARD6G	408.63	-0.882991	0.296578	-2.97727	0.0029083	0.0240111
MSN	43337.8	0.545236	0.183181	2.97649	0.00291568	0.0240585
TMEM178A	46.5868	-1.82737	0.614011	-2.97612	0.00291922	0.0240641
SAFB	5315.62	0.482105	0.161994	2.97607	0.00291964	0.0240641
SPCS3	6667.42	0.553559	0.186096	2.97459	0.00293383	0.0241675
NHLRC1	124.653	-0.846745	0.284682	-2.97435	0.00293606	0.0241694
NINJ1	3177.95	-0.536783	0.180479	-2.97422	0.00293738	0.0241694
TPST2	1147.38	0.647832	0.217828	2.97405	0.00293899	0.0241694
MAP3K10	868.112	-0.625842	0.210459	-2.9737	0.00294234	0.0241736
USP40	2904.51	-0.436366	0.146744	-2.97365	0.00294279	0.0241736
ELOVL2	1637.39	-0.687326	0.231157	-2.97341	0.00294508	0.024179
AGTPBP1	2263.16	-0.626373	0.210675	-2.97316	0.00294747	0.024185
CIB1	2276.07	0.499736	0.168132	2.97229	0.00295592	0.0242337
ROCK1P1	58.5431	-1.28492	0.432319	-2.97215	0.00295722	0.0242337
ALOX15	4.21872	-5.46552	1.83902	-2.97198	0.00295887	NA
GPR88	21.267	-2.51637	0.846756	-2.97178	0.00296079	0.0242337
EPS8L2	2246.77	-0.793387	0.266981	-2.9717	0.00296158	0.0242337
ITGA2B	58.0244	-1.39418	0.469154	-2.97169	0.00296164	0.0242337
LAMC2	716.561	-0.735012	0.247405	-2.97088	0.00296943	0.0242583
RPS6KA2	14713.6	-0.460367	0.15496	-2.97088	0.00296949	0.0242583
CLSTN3	2167.99	-0.52952	0.178238	-2.97087	0.0029696	0.0242583
ADAMTS4	52.4238	-1.92146	0.647119	-2.96925	0.0029853	0.0243608
GNAI3	7699.89	0.478137	0.16103	2.96923	0.00298546	0.0243608
PLA2R1	657.702	-0.851949	0.286973	-2.96874	0.00299023	0.0243862
GSG1	101.029	1.32698	0.447109	2.96791	0.00299833	0.0244228
COL18A1	2602.87	-0.517292	0.174303	-2.96778	0.00299959	0.0244228
CCDC149	341.765	-0.614986	0.207222	-2.96777	0.0029997	0.0244228
ALG14	571.255	0.530957	0.178932	2.96737	0.00300355	0.0244406
TRIB2	2160.76	-0.790049	0.266286	-2.96692	0.00300801	0.0244634
ATP2A3	132.47	-0.810021	0.273039	-2.96668	0.00301031	0.0244685
PDZK1IP1	8.57166	-4.54149	1.53093	-2.96649	0.00301218	NA
FLJ35282	20.1336	-3.16001	1.06542	-2.96597	0.00301733	0.0245121
NT5C	2031.05	-0.47066	0.158729	-2.96517	0.00302514	0.024562
COL9A3	58.6344	-1.53041	0.516247	-2.96449	0.00303183	0.0246026
MRPL27	1585.58	0.479226	0.161696	2.96374	0.00303923	0.0246491
EXOSC6	1522.41	0.494796	0.166978	2.96323	0.00304428	0.0246643
BRD4	7821.86	-0.432084	0.145816	-2.96321	0.00304446	0.0246643
ZBTB46	102.571	-0.916156	0.309236	-2.96264	0.00305015	0.0246968
DENND6B	108.892	-1.05946	0.357668	-2.96215	0.00305501	0.0247225
LOC285033	259.564	-0.708355	0.239157	-2.96188	0.00305768	0.0247306
DDX23	6153.43	0.463438	0.15648	2.96165	0.00306	0.0247357
FAM20B	4778.74	0.422363	0.142628	2.9613	0.00306343	0.0247453
HDAC1	5975.58	0.466299	0.15747	2.96119	0.00306455	0.0247453
S100A3	222.95	1.18461	0.400159	2.96034	0.00307304	0.0248002
SLC25A35	220.06	-0.812222	0.274388	-2.96012	0.00307514	0.0248027
MUC6	4.56667	-5.57965	1.88497	-2.96007	0.00307568	NA
DPP7	2148.89	-0.721919	0.243894	-2.95997	0.00307673	0.0248027
PPM1D	2133.53	-0.49775	0.168173	-2.95975	0.00307888	0.0248065
DDAH2	2537.59	0.505791	0.170965	2.95845	0.00309194	0.024898
ALK	69.3415	-1.78462	0.603469	-2.95727	0.00310372	0.0249793
EHD2	24577.3	0.669255	0.226406	2.956	0.00311654	0.0250687
KDM3A	2228.01	0.546584	0.18497	2.95498	0.00312689	0.0251382
PPIB	7335.33	0.541997	0.183469	2.95416	0.00313526	0.0251917
PREP	3034.58	0.49596	0.167968	2.9527	0.00315005	0.0252968
C1orf106	68.1402	-1.31001	0.443789	-2.95187	0.00315859	0.0253515
FGFBP1	16.1031	2.21622	0.751422	2.94937	0.00318425	0.0255435
AHNAK	73268.5	0.760473	0.257864	2.94913	0.00318673	0.0255494
RILPL1	1523.83	-0.549894	0.186481	-2.94879	0.0031902	0.0255634
PAQR8	787.668	-0.727828	0.246861	-2.94833	0.00319496	0.0255875
APLF	294.836	-0.703832	0.238762	-2.94784	0.00320008	0.0256146
NCAPH	4787.8	0.41399	0.140467	2.94724	0.00320621	0.0256496
LOC100507266	63.6523	-1.07959	0.366478	-2.94587	0.00322051	0.0257501
SLC25A22	2161.72	0.449196	0.152532	2.94492	0.00323035	0.0258147
NF2	6897.59	0.450003	0.152824	2.94458	0.00323394	0.0258294
SLC7A8	41.2936	-1.67798	0.569981	-2.94392	0.00324087	0.0258707
GALNT9	10.8802	-4.28087	1.45443	-2.94333	0.00324704	NA
TOMM22	5839.46	0.505023	0.171585	2.94328	0.00324754	0.0259099
EIF6	9366.52	0.51652	0.175514	2.9429	0.00325155	0.0259168
ROBO4	445.087	-0.931594	0.31657	-2.94277	0.00325288	0.0259168
CEND1	139.826	1.17069	0.397829	2.94269	0.0032537	0.0259168
N4BP1	3043.68	-0.491387	0.167142	-2.93993	0.00328281	0.0261345
HNRNPL	21137.6	0.474732	0.161488	2.93973	0.00328497	0.0261375
HMGB1	20181.9	0.458092	0.155861	2.93911	0.00329152	0.0261745
SDR39U1	469.613	-0.532348	0.181135	-2.93896	0.00329317	0.0261745
C8orf59	1144.78	0.464678	0.158145	2.93831	0.00330011	0.0262055
ZMAT2	4438.45	0.478448	0.162834	2.93826	0.00330064	0.0262055
PROSER1	3871.9	-0.441495	0.15028	-2.93782	0.00330529	0.0262283
SLC25A37	3327.11	-0.583225	0.198539	-2.93759	0.00330777	0.0262338
GIPC1	8329.19	0.475462	0.161873	2.93725	0.00331134	0.026248
RINT1	1554.29	0.458963	0.156359	2.93532	0.00333209	0.0263982
WDR44	1429.68	0.440031	0.149963	2.93426	0.00334348	0.0264742
SHROOM1	773.495	-0.567098	0.193299	-2.93379	0.00334855	0.0264985
NID1	16792.9	-0.682529	0.232656	-2.93364	0.00335016	0.0264985
KIF18B	3563.18	0.435773	0.148572	2.93307	0.00335627	0.0265326
BACH1	4508.86	-0.798721	0.272389	-2.93228	0.00336483	0.0265859
EVI2B	38.0718	2.0357	0.694496	2.93119	0.00337666	0.0266513
F2R	11540.9	0.717254	0.244698	2.93118	0.00337672	0.0266513
OTUD1	370.734	-0.711055	0.242702	-2.92974	0.00339246	0.0267577
DNAJB9	615.543	-0.58281	0.198939	-2.92959	0.0033941	0.0267577
ZNF84	811.329	-0.749814	0.255961	-2.92941	0.00339607	0.0267577
GLTSCR2	11864.1	-0.401934	0.137218	-2.92915	0.00339885	0.0267577
EIF4EBP3	42.1245	-1.42224	0.485554	-2.92911	0.0033993	0.0267577
ZNF385C	32.1007	-2.33034	0.795854	-2.9281	0.00341043	0.0268244
RPGRIP1L	875.268	0.561968	0.191935	2.9279	0.0034126	0.0268244
NRP2	5318.82	-0.851039	0.290671	-2.92784	0.00341325	0.0268244
PRKCQ-AS1	143.68	-1.00127	0.342001	-2.92767	0.00341513	0.0268248
STXBP6	276.386	0.77683	0.265461	2.92634	0.00342977	0.0269206
PELI1	577.948	-0.594183	0.203067	-2.92604	0.00343303	0.0269206
POSTN	17663.2	0.832323	0.284465	2.92593	0.00343431	0.0269206
TENM2	561.804	-0.736235	0.251627	-2.9259	0.00343465	0.0269206
KIF3B	4178.29	0.495439	0.169478	2.92333	0.00346309	0.0271291
TBC1D4	1773.95	0.497504	0.170198	2.92309	0.0034658	0.0271358
PTPRD	641.516	0.805791	0.275743	2.92225	0.00347509	0.0271941
SLC7A2	239.7	-0.998541	0.341736	-2.92197	0.00347825	0.0272043
GCN1L1	10666.8	0.467225	0.159933	2.92138	0.0034848	0.0272411
TXNDC9	2432.04	0.442973	0.151685	2.92036	0.00349631	0.0273165
C12orf75	4714.11	0.523785	0.179403	2.91961	0.00350473	0.0273678
RPL17	694.104	0.594076	0.203548	2.9186	0.00351611	0.0274421
HRSP12	423.324	0.623247	0.213619	2.91756	0.00352777	0.0275184
PXMP4	1174.66	0.490465	0.168121	2.91734	0.00353028	0.0275234
SLC25A45	61.5705	-1.20786	0.414291	-2.91548	0.00355142	0.027668
HHAT	386.036	-0.661926	0.227046	-2.91538	0.00355259	0.027668
ZMIZ1	7491.09	0.537236	0.184291	2.91515	0.00355514	0.0276733
RAB3IP	1272.4	-0.55919	0.191853	-2.91468	0.0035605	0.0277003
TLR4	446.045	0.589991	0.202444	2.91434	0.00356444	0.0277163
BANF1	6627.78	0.468571	0.160814	2.91374	0.00357126	0.0277448
PRNP	8185.01	-0.469675	0.161196	-2.91369	0.00357187	0.0277448
EID2B	341.878	-0.648106	0.222458	-2.91338	0.00357537	0.0277573
UTP3	2512.6	0.41723	0.143235	2.91291	0.00358075	0.0277833
ENKD1	616.184	-0.52283	0.179496	-2.91276	0.00358251	0.0277833
CBR1	3262.74	0.627405	0.215429	2.91236	0.00358714	0.0277968
RAP1A	2560.29	0.448334	0.153946	2.91228	0.00358803	0.0277968
COPS8	4904.14	0.413909	0.142171	2.91134	0.0035988	0.0278656
LYPLA2	2844.67	0.436358	0.149905	2.9109	0.00360389	0.0278903
ETF1	17456.8	0.429695	0.147649	2.91024	0.00361156	0.0279349
TGIF1	1968.49	-0.599108	0.205903	-2.90967	0.00361811	0.0279709
NT5DC2	7566.44	0.68908	0.236869	2.90912	0.00362446	0.0280053
TMED9	13109.5	0.543693	0.186905	2.90893	0.0036267	0.0280079
VCAM1	2038.84	-2.64932	0.910992	-2.90817	0.00363556	0.0280615
TRIM47	784.215	-0.633644	0.217989	-2.90677	0.00365181	0.0281722
SUSD2	543.234	-0.803498	0.276448	-2.90651	0.00365491	0.0281813
DNAJC5	7143.64	0.450426	0.154984	2.90627	0.00365764	0.0281876
HKR1	1189.7	-0.513999	0.176872	-2.90605	0.00366024	0.0281929
ZNF674	176.998	-0.769752	0.265056	-2.90411	0.00368301	0.0283534
EZH1	1965.36	-0.478501	0.164827	-2.90306	0.0036954	0.0284231
HMGA2	9952.46	0.509726	0.175585	2.90301	0.00369593	0.0284231
ZNF135	38.1483	-1.38843	0.478371	-2.90242	0.00370296	0.028432
CERKL	121.175	0.904749	0.311726	2.90238	0.00370335	0.028432
ZNF770	2771.41	-0.556546	0.191761	-2.90229	0.0037045	0.028432
TAPT1-AS1	78.9842	-0.947291	0.326413	-2.90213	0.00370639	0.028432
NFIL3	1759.85	-0.682009	0.235006	-2.9021	0.00370676	0.028432
MIR4712	66.9941	-1.22068	0.420665	-2.90179	0.00371033	0.0284338
FAM53A	278.55	-0.641401	0.22104	-2.90175	0.00371086	0.0284338
FUBP1	8297.58	0.46212	0.15928	2.90132	0.00371599	0.0284583
MRPL52	2313.44	0.483079	0.166546	2.90057	0.00372486	0.0285114
FAM149B1	1261.47	-0.432945	0.149303	-2.89978	0.0037343	0.0285672
BASP1	21126.6	0.517209	0.178371	2.89963	0.00373604	0.0285672
TMEM68	604.03	-0.674926	0.232813	-2.89901	0.00374345	0.0285964
RNF146	1177.27	-0.498972	0.172132	-2.89878	0.00374622	0.0285964
LOC150381	79.4855	1.17798	0.406374	2.89876	0.00374637	0.0285964
POPDC3	833.523	0.559726	0.193098	2.89866	0.00374763	0.0285964
C5orf51	2485.88	-0.480765	0.165882	-2.89823	0.00375279	0.0286209
LOC389906	513.496	-0.680533	0.234883	-2.89732	0.00376364	0.0286888
FAM101B	3333.74	0.617574	0.213214	2.89649	0.00377357	0.0287495
PLEKHH2	729.727	-0.872627	0.301465	-2.89462	0.00379616	0.0288866
C9orf3	872.521	0.699508	0.24166	2.8946	0.00379648	0.0288866
CHST12	1466.2	0.558963	0.193111	2.89451	0.00379746	0.0288866
TMEM248	6174.76	0.396623	0.137035	2.89432	0.00379978	0.0288893
CYB5R3	30400.6	0.446625	0.154325	2.89407	0.00380288	0.0288898
ACBD3	3466.8	0.428183	0.14796	2.89391	0.00380483	0.0288898
PCTP	410.782	0.595837	0.205899	2.89383	0.00380574	0.0288898
PLD3	16821.1	-0.403163	0.139412	-2.89188	0.0038294	0.0290545
SDSL	169.037	-0.739078	0.255591	-2.89164	0.00383236	0.0290613
LOC654433	1497.56	-0.523458	0.181034	-2.89149	0.00383425	0.0290613
IVNS1ABP	4338.65	-0.500078	0.172967	-2.89118	0.003838	0.0290746
CUEDC1	2462.55	0.439503	0.152108	2.88942	0.00385953	0.0292178
NSF	4791.66	0.426533	0.147626	2.88928	0.00386126	0.0292178
NINL	605.616	-0.797274	0.275955	-2.88915	0.00386286	0.0292178
FBXO21	3196.64	0.450806	0.156047	2.88892	0.0038657	0.0292243
GPN2	1312.29	0.554915	0.192109	2.88854	0.00387033	0.029238
FAM3C	2910.75	0.496028	0.171728	2.88845	0.00387149	0.029238
CLEC11A	1420.15	0.57827	0.200257	2.88764	0.00388143	0.0292901
BHMT	24.1012	-2.08601	0.722411	-2.88756	0.00388237	0.0292901
PARD6B	92.4525	-0.994989	0.344619	-2.88721	0.00388671	0.0293078
C7orf13	273.094	-0.733582	0.254167	-2.88622	0.00389905	0.0293858
IGSF9	59.0734	-1.30245	0.451382	-2.88547	0.00390827	0.0294402
PRODH	38.7231	-1.6609	0.575881	-2.8841	0.00392531	0.0295534
LRRC37A11P	3.92053	-5.3635	1.86025	-2.88321	0.00393642	NA
CRTC1	1840.67	-0.467966	0.162316	-2.88305	0.0039385	0.0296375
FANCG	3773.27	-0.549513	0.190619	-2.88278	0.00394178	0.029647
TBCD	4824.55	0.393776	0.136612	2.88245	0.003946	0.0296636
ASS1	9071.81	-2.11644	0.734543	-2.8813	0.00396044	0.0297569
IFT140	903.635	-0.504525	0.175129	-2.88087	0.00396582	0.0297821
SLC16A2	1497.97	0.80068	0.277994	2.8802	0.00397419	0.0298298
CCDC9	1223.19	-0.512521	0.177973	-2.87976	0.00397975	0.0298562
NDST1	19212.5	0.569949	0.197942	2.87937	0.00398467	0.0298779
EFNB2	2291.91	0.561346	0.195007	2.8786	0.0039945	0.0299363
S1PR3	3826.26	0.583971	0.202889	2.87829	0.00399842	0.0299505
HYAL2	1989.84	0.449705	0.156282	2.87752	0.00400815	0.0299944
SLC35A2	1597.92	0.508477	0.176708	2.8775	0.00400837	0.0299944
LOC100499405	96.5704	0.972679	0.338087	2.87701	0.00401461	0.0300259
IL1RAP	2184.52	-0.514917	0.178996	-2.87669	0.00401864	0.0300407
GDNF	1124.11	-0.839707	0.292099	-2.87474	0.00404366	0.0302124
HLA-A	32507.7	-0.670438	0.233325	-2.87341	0.00406061	0.0303236
MED24	4639.44	0.386712	0.1346	2.87304	0.00406538	0.0303438
SREBF1	4654.12	-0.569602	0.198271	-2.87285	0.00406791	0.0303473
LRRC37A4P	206.405	-0.766212	0.266789	-2.87198	0.00407909	0.0304153
TMPRSS15	9.2625	3.80594	1.32522	2.87194	0.00407963	NA
RAD9A	733.497	-0.519278	0.180894	-2.87062	0.00409671	0.0305312
LOC202781	235.338	-0.62533	0.217895	-2.86988	0.00410634	0.0305874
LEO1	1553.13	0.523064	0.182285	2.86948	0.00411148	0.0306102
PTPLB	739.764	0.575298	0.200527	2.86893	0.00411866	0.0306481
CCDC113	218.868	-0.7761	0.270537	-2.86874	0.00412116	0.0306512
HIPK2	7733.76	0.460362	0.160587	2.86675	0.00414712	0.0308288
ENPP4	455.953	-0.645602	0.225232	-2.86638	0.0041519	0.0308487
PROS1	1532.36	-0.571996	0.199657	-2.8649	0.00417141	0.030978
KANK1	447.418	0.63678	0.222285	2.8647	0.00417406	0.030982
NCAPD2	17655.2	0.532203	0.185817	2.86413	0.00418154	0.0310219
FAS	870.668	-0.800864	0.279639	-2.86392	0.0041843	0.0310267
SIAH1	428.505	-0.561422	0.196091	-2.86307	0.00419559	0.0310948
[truncated: 17,168 more rows]

## Sheet: Upregulated
ACTG2	Downregulated
ADAMTS15	2004-09-01
ADRA2C	AARS
AFP	AATK
ALDH3B1	ABCA10
ANG	ABCA3
ANGPT1	ABCA4
ANGPTL4	ABCA6
ANKRD1	ABCA9
ANLN	ABCG1
ANXA2	ACAD11
ANXA2P2	ADAM8
AP1M2	ADAMTS13
APLN	ADAMTS17
AQP6	ADAMTS4
ARHGDIB	ADAMTS8
ATOH8	ADCY1
ATP2B4	ADCY4
ATP5G3	ADM2
ATP6V0A4	ADORA1
AURKA	ADSSL1
BEX1	AGAP2
BLK	AIFM3
BNIP3	AKNA
C10orf114	ALDH1L2
C10orf90	ALK
C12orf68	ALOX5
C1orf110	ALOX5AP
C5orf30	ALPL
C7orf69	ANK2
C9orf47	ANKLE1
CA9	ANKRD24
CCDC85A	ANO9
CCL26	APCDD1
CCNB1	AQP1
CCND1	ARC
CD24	ARHGAP26
CDH18	ARHGAP4
CDH6	ARHGAP9
CDK15	ARHGEF16
CEND1	ARHGEF2
CHST11	ARHGEF4
CIITA	ARIH2OS
CKS2	ARRDC4
CLIC3	ASNS
CNR1	ASS1
COLEC12	ATF3
CORO1A	ATP6V0E2-AS1
COX16	BBC3
CPA4	BCAN
CPT1A	BCL2
CRISPLD2	BCL2A1
CXCR4	BDKRB2
CYP26B1	BDNF-AS
DANCR	BEGAIN
DIO2	BEST1
DKFZP686I15217	BEX2
DLX5	BGN
DOCK2	BHMT
DOK3	BMP8A
DSEL	BRSK2
ECSCR	BZRAP1
ENDOD1	C11orf96
EPDR1	C12orf39
EPHB6	C15orf59
EPS8L1	C17orf82
EVI2B	C19orf57
FAM115C	C1orf106
FAM222A	C1R
FAM98A	C1S
FASTKD5	C2
FAT4	C21orf67
FCRLB	C2CD4C
FGFBP1	C5
FHOD1	C6orf48
FLJ22447	C7orf63
FLNC	C9orf169
FLRT3	C9orf50
GABRB1	C9orf91
GALNT15	CA7
GPRC5A	CACNA1H
GSG1	CAMK2B
GYS1	CAMSAP3
HERC4	CARD9
HIST1H2AE	CARNS1
HIST1H2BC	CARS
HIST1H2BD	CBS
HIST1H3C	CCDC3
HIST1H3D	CCDC78
HLA-DRB1	CCDC8
HMOX2	CCNB1IP1
HRCT1	CCND2
HSPE1	CCNO
ID1	CD274
ID3	CD38
ITGA4	CD40
KALRN	CDH3
KIAA1609	CDNF
KIF20A	CEACAM1
KIT	CEBPG
KLF17	CELF4
KPNA2	CELSR1
KRT19	CEP170P1
KRTAP1-5	CERS1
KRTAP2-3	CES3
LDHA	CHAC1
LGR5	CHD5
LIMK1	CHI3L1
LINC00856	CHI3L2
LINC00857	CHRDL2
LOC100134259	CHRFAM7A
LOC100134868	CLCA2
LOC150381	CLDN1
LOC152742	CLYBL
LPCAT1	CMKLR1
LPPR4	CNTN2
LRRC32	COL15A1
LXN	COL21A1
LY6K	COL4A3
MAP1A	COL4A4
MECOM	COL7A1
MEF2C	COL9A3
MGAM	CPAMD8
MIR614	CTH
MLLT11	CX3CL1
MMP16	CXCL16
MYL6	CYFIP2
MYL9	CYP27A1
MYOD1	CYP27B1
MYPN	CYP4F2
NDNF	CYTL1
NDUFB3	DCHS1
NEXN	DDIT3
NMNAT2	DDIT4
NMU	DENND2A
NOXO1	DENND2D
NPPB	DENND6B
NPR3	DERL3
NPTX1	DFNB31
NREP	DGAT2
NUDT11	DICER1-AS1
OLAH	DLL1
PARM1	DMGDH
PDK3	DMKN
PDK4	DOC2A
PFKFB4	DPYSL4
PGAM1	DRAXIN
PGK1	DUOX1
PITX2	DUSP5
PLAC8	DUSP6
PLIN2	EBF4
PLIN3	ECM2
PLXNA4	EDA2R
POLR2L	EGR1
POTEE	EGR2
PPAP2B	EGR3
PPP2R2B	EIF4EBP3
PRDX1	EMID1
PRKAR2B	ENO3
PRPS1	ENOX1
PRR7-AS1	EPAS1
PSCA	EPB41L4A-AS1
PSG2	EPB49
PSG5	EPPK1
PTGER2	ERN1
RARB	ETV4
RASL11A	FAHD2CP
RGS4	FAM129A
RNASE4	FAM189A1
RPS10	FAM20A
RPS26	FAM211B
S100A3	FAM221A
S1PR1	FAM49A
SAMD11	FAM57B
SAMD12-AS1	FAM65C
SBSPON	FAM84B
SCN3A	FAM86B1
SEC61G	FAM86B3P
SERPINA9	FAM86C2P
SFRP4	FAM86JP
SHC3	FBLL1
SLC16A14	FDXR
SLC16A3	FIBIN
SLC1A1	FLJ22184
SLC25A20	FLJ35024
SLC4A4	FLJ35282
SMAD6	FLJ46906
SNAI2	FLRT1
SNAP25	FMNL1
SNORD17	FNDC1
SP140	FOS
SYNPO2L	FOSB
TGM2	FOXD2-AS1
TINAGL1	FOXP2
TMEM100	FOXS1
TMEM233	FRAT1
TMEM37	FUT1
TPI1P3	G0S2
TRH	GABRD
TRHDE	GADD45A
TRHDE-AS1	GAL3ST4
TRIM6	GAS5
TUBA1C	GBP5
TUBB2A	GDF15
TUBB3	GDPD1
TUBBP5	GGACT
UPK1B	GGT1
Upregulated	GGT5
VCP	GJB2
WNT5B	GLIPR1L2
ZCCHC5	GLS2
ZNF737	GNA15
	GNAO1
	GNAZ
	GNG4
	GNG7
	GPAT2
	GPC2
	GPR124
	GPR88
	GPT2
	GPX7
	GRHL3
	GRIA1
	GRIK5
	GRTP1
	GTPBP2
	GUCY1A2
	H19
	H1F0
	HAAO
	HAP1
	HAS1
	HEPACAM
	HES1
	HES2
	HES4
	HES6
	HHATL
	HID1
	HTR1D
	ICA1
	ICOSLG
	IDNK
	IDUA
	IER2
	IGDCC4
	IGSF9
	IL11
	IL18R1
	IL1A
	INHBE
	IP6K3
	IRF5
	IRF7
	ISG20
	ITGA11
	ITGA2B
	ITGB4
	ITIH4
	JAG2
	JDP2
	JHDM1D
	JUNB
	KCNAB2
	KCNG1
	KCNH1
	KCNH3
	KCNIP1
	KCNJ15
	KCNK15
	KCNK5
	KCNN1
	KCNQ4
	KCNT2
	KCTD16
	KCTD19
	KIAA0226L
	KIAA1984
	KIAA1984-AS1
	KIF9-AS1
	KLF15
	KLF4
	KLHDC7B
	KLHL30
	KRT17
	L1CAM
	LAMA5
	LAMC3
	LAMP3
	LCE1B
	LCE1C
	LCP1
	LGI4
	LHX2
	LINC00174
	LINC00242
	LINC00263
	LINC00341
	LINC00471
	LINC00473
	LINC00478
	LINC00634
	LINC00638
	LINC00663
	LOC100129794
	LOC100130275
	LOC100130691
	LOC100131564
	LOC100132891
	LOC100134229
	LOC100289187
	LOC100289495
	LOC100302640
	LOC100505622
	LOC100505666
	LOC100505695
	LOC100507266
	LOC100508120
	LOC155060
	LOC284023
	LOC285074
	LOC338758
	LOC374443
	LOC388796
	LOC644172
	LOC646329
	LOC653160
	LONRF1
	LOXL4
	LRIG1
	LRRC56
	LRRC61
	LTBP4
	LURAP1L
	LY75
	LYNX1
	LYRM9
	MAFA
	MAFF
	MAN1C1
	MATN1-AS1
	MBP
	MDFI
	MEGF10
	MEI1
	MEOX1
	MESP1
	MGAT3
	MIR4712
	MKX
	MME
	MMP9
	MOCOS
	MRPS31P5
	MSC
	MSI1
	MST1
	MST1L
	MST1P2
	MTHFD2
	MTMR9LP
	MUC2
	MVB12B
	MYO15B
	N4BP2L1
	N4BP3
	NCAM1
	NDUFA4L2
	NECAB2
	NFATC1
	NFKB2
	NGF
	NGFR
	NLRC4
	NLRP1
	NOXA1
	NPAS2
	NPM2
	NR4A1
	NR4A2
	NRARP
	NRCAM
	NSG1
	NT5M
	NTN1
	NTRK3
	NUP210
	NUPR1
	NXPH4
	OBSCN
	ODF3B
	OLFM2
	OPLAH
	OPRL1
	OSCAR
	P2RX4
	P2RX7
	PABPC1L
	PADI3
	PADI4
	PAPL
	PAPPA2
	PARD6A
	PCDH1
	PCED1B
	PCK2
	PCSK1
	PCSK4
	PDE4D
	PDE6B
	PDE9A
	PDZD4
	PECAM1
	PHGDH
	PID1
	PION
	PIWIL4
	PKDREJ
	PKNOX2
	PLA2G4C
	PLEKHG1
	PLK3
	PLSCR4
	PLTP
	PLXDC1
	PMAIP1
	PNMAL1
	PODN
	POU2F2
	PPM1E
	PPP1R14C
	PPP1R15A
	PPP1R32
	PRKCQ-AS1
	PRKY
	PROCA1
	PRODH
	PRSS27
	PSAT1
	PSD4
	PSPH
	PTCHD4
	PTER
	PTGIR
	PTGS1
	PTGS2
	PTP4A3
	PTPRE
	PTPRU
	PTX3
	PVRL4
	PYCR1
	RAB39B
	RAB3IL1
	RABL2A
	RAMP2-AS1
	RAP1GAP
	RASA4CP
	RASAL1
	RASEF
	RASGRF1
	RCOR2
	RELB
	RGMA
	RGS16
	RHEBL1
	RHPN1
	RIBC2
	RIMS3
	ROBO3
	ROCK1P1
	RPL21P44
	RPLP0P2
	RRN3P1
	RSAD2
	RTN4R
	SAMD14
	SAT1
	SBF2-AS1
	SBK1
	SBK2
	SCG2
	SCN5A
	SCNN1D
	SCRG1
	SDR42E1
	SEL1L3
	SEMA3A
	SERPINA1
	SERPINE2
	SESN2
	SETD6
	SFMBT2
	SGCG
	SH2D2A
	SHANK3
	SHC2
	SHMT2
	SIM2
	SLAIN1
	SLC12A7
	SLC16A6
	SLC1A4
	SLC25A45
	SLC27A2
	SLC38A1
	SLC3A2
	SLC47A1
	SLC4A5
	SLC52A1
	SLC6A9
	SLC7A11
	SLC7A4
	SLC7A5
	SLC7A7
	SLC7A8
	SMPD3
	SMPDL3B
	SNAI3
	SNED1
	SNHG15
	SNHG8
	SNORA41
	SNORD31
	SNX32
	SOD3
	SORBS1
	SORCS2
	SP6
	SPATA18
	SPATA6L
	SPINT2
	SPNS3
	SPTBN2
	SRCIN1
	SRSF12
	ST14
	ST6GAL1
	ST8SIA1
	STAG3
	STEAP4
	STK32B
	STOX1
	SULF2
	SYBU
	SYCP2L
	SYNE3
	SYT7
	SYTL1
	TBX15
	TECTA
	THEM5
	THNSL2
	TINCR
	TLR2
	TM6SF1
	TM7SF2
	TMEM178A
	TMEM198
	TMEM254-AS1
	TMEM86A
	TMEM9B-AS1
	TNFAIP6
	TNFRSF13C
	TNFRSF14
	TNFSF13B
	TNFSF15
	TP73
	TRAF1
	TRANK1
	TRIB3
	TRPA1
	TSC22D3
	TSLP
	TSPAN1
	TSPAN11
	TTC25
	TUBE1
	TXNIP
	ULBP1
	UNC13D
	UNC5A
	UNC5B
	UNC5B-AS1
	UPP1
	USH1G
	UTY
	VANGL2
	VCAM1
	VLDLR
	VWCE
	WARS
	WNT4
	XKR5
	YPEL1
	ZBED3-AS1
	ZCWPW1
	ZDHHC1
	ZFHX2
	ZFP3
	ZFP69B
	ZMYND15
	ZNF135
	ZNF300P1
	ZNF311
	ZNF334
	ZNF385C
	ZNF558
	ZNF610
	ZNF641
	ZNF660
	ZNF662
	ZNF667
	ZNF853
	ZP3

## Sheet: Downregulated
2004-09-01
AARS
AATK
ABCA10
ABCA3
ABCA4
ABCA6
ABCA9
ABCG1
ACAD11
ADAM8
ADAMTS13
ADAMTS17
ADAMTS4
ADAMTS8
ADCY1
ADCY4
ADM2
ADORA1
ADSSL1
AGAP2
AIFM3
AKNA
ALDH1L2
ALK
ALOX5
ALOX5AP
ALPL
ANK2
ANKLE1
ANKRD24
ANO9
APCDD1
AQP1
ARC
ARHGAP26
ARHGAP4
ARHGAP9
ARHGEF16
ARHGEF2
ARHGEF4
ARIH2OS
ARRDC4
ASNS
ASS1
ATF3
ATP6V0E2-AS1
BBC3
BCAN
BCL2
BCL2A1
BDKRB2
BDNF-AS
BEGAIN
BEST1
BEX2
BGN
BHMT
BMP8A
BRSK2
BZRAP1
C11orf96
C12orf39
C15orf59
C17orf82
C19orf57
C1orf106
C1R
C1S
C2
C21orf67
C2CD4C
C5
C6orf48
C7orf63
C9orf169
C9orf50
C9orf91
CA7
CACNA1H
CAMK2B
CAMSAP3
CARD9
CARNS1
CARS
CBS
CCDC3
CCDC78
CCDC8
CCNB1IP1
CCND2
CCNO
CD274
CD38
CD40
CDH3
CDNF
CEACAM1
CEBPG
CELF4
CELSR1
CEP170P1
CERS1
CES3
CHAC1
CHD5
CHI3L1
CHI3L2
CHRDL2
CHRFAM7A
CLCA2
CLDN1
CLYBL
CMKLR1
CNTN2
COL15A1
COL21A1
COL4A3
COL4A4
COL7A1
COL9A3
CPAMD8
CTH
CX3CL1
CXCL16
CYFIP2
CYP27A1
CYP27B1
CYP4F2
CYTL1
DCHS1
DDIT3
DDIT4
DENND2A
DENND2D
DENND6B
DERL3
DFNB31
DGAT2
DICER1-AS1
DLL1
DMGDH
DMKN
DOC2A
DPYSL4
DRAXIN
DUOX1
DUSP5
DUSP6
EBF4
ECM2
EDA2R
EGR1
EGR2
EGR3
EIF4EBP3
EMID1
ENO3
ENOX1
EPAS1
EPB41L4A-AS1
EPB49
EPPK1
ERN1
ETV4
FAHD2CP
FAM129A
FAM189A1
FAM20A
FAM211B
FAM221A
FAM49A
FAM57B
FAM65C
FAM84B
FAM86B1
FAM86B3P
FAM86C2P
FAM86JP
FBLL1
FDXR
FIBIN
FLJ22184
FLJ35024
FLJ35282
FLJ46906
FLRT1
FMNL1
FNDC1
FOS
FOSB
FOXD2-AS1
FOXP2
FOXS1
FRAT1
FUT1
G0S2
GABRD
GADD45A
GAL3ST4
GAS5
GBP5
GDF15
GDPD1
GGACT
GGT1
GGT5
GJB2
GLIPR1L2
GLS2
GNA15
GNAO1
GNAZ
GNG4
GNG7
GPAT2
GPC2
GPR124
GPR88
GPT2
GPX7
GRHL3
GRIA1
GRIK5
GRTP1
GTPBP2
GUCY1A2
H19
H1F0
HAAO
HAP1
HAS1
HEPACAM
HES1
HES2
HES4
HES6
HHATL
HID1
HTR1D
ICA1
ICOSLG
IDNK
IDUA
IER2
IGDCC4
IGSF9
IL11
IL18R1
IL1A
INHBE
IP6K3
IRF5
IRF7
ISG20
ITGA11
ITGA2B
ITGB4
ITIH4
JAG2
JDP2
JHDM1D
JUNB
KCNAB2
KCNG1
KCNH1
KCNH3
KCNIP1
KCNJ15
KCNK15
KCNK5
KCNN1
KCNQ4
KCNT2
KCTD16
KCTD19
KIAA0226L
KIAA1984
KIAA1984-AS1
KIF9-AS1
KLF15
KLF4
KLHDC7B
KLHL30
KRT17
L1CAM
LAMA5
LAMC3
LAMP3
LCE1B
LCE1C
LCP1
LGI4
LHX2
LINC00174
LINC00242
LINC00263
LINC00341
LINC00471
LINC00473
LINC00478
LINC00634
LINC00638
LINC00663
LOC100129794
LOC100130275
LOC100130691
LOC100131564
LOC100132891
LOC100134229
LOC100289187
LOC100289495
LOC100302640
LOC100505622
LOC100505666
LOC100505695
LOC100507266
LOC100508120
LOC155060
LOC284023
LOC285074
LOC338758
LOC374443
LOC388796
LOC644172
LOC646329
LOC653160
LONRF1
LOXL4
LRIG1
LRRC56
LRRC61
LTBP4
LURAP1L
LY75
LYNX1
LYRM9
MAFA
MAFF
MAN1C1
MATN1-AS1
MBP
MDFI
MEGF10
MEI1
MEOX1
MESP1
MGAT3
MIR4712
MKX
MME
MMP9
MOCOS
MRPS31P5
MSC
MSI1
MST1
MST1L
MST1P2
MTHFD2
MTMR9LP
MUC2
MVB12B
MYO15B
N4BP2L1
N4BP3
NCAM1
NDUFA4L2
NECAB2
NFATC1
NFKB2
NGF
NGFR
NLRC4
NLRP1
NOXA1
NPAS2
NPM2
NR4A1
NR4A2
NRARP
NRCAM
NSG1
NT5M
NTN1
NTRK3
NUP210
NUPR1
NXPH4
OBSCN
ODF3B
OLFM2
OPLAH
OPRL1
OSCAR
P2RX4
P2RX7
PABPC1L
PADI3
PADI4
PAPL
PAPPA2
PARD6A
PCDH1
PCED1B
PCK2
PCSK1
PCSK4
PDE4D
PDE6B
PDE9A
PDZD4
PECAM1
PHGDH
PID1
PION
PIWIL4
PKDREJ
PKNOX2
PLA2G4C
PLEKHG1
PLK3
PLSCR4
PLTP
PLXDC1
PMAIP1
PNMAL1
PODN
POU2F2
PPM1E
PPP1R14C
PPP1R15A
PPP1R32
PRKCQ-AS1
PRKY
PROCA1
PRODH
PRSS27
PSAT1
PSD4
PSPH
PTCHD4
PTER
PTGIR
PTGS1
PTGS2
PTP4A3
PTPRE
PTPRU
PTX3
PVRL4
PYCR1
RAB39B
RAB3IL1
RABL2A
RAMP2-AS1
RAP1GAP
RASA4CP
RASAL1
RASEF
RASGRF1
RCOR2
RELB
RGMA
RGS16
RHEBL1
RHPN1
RIBC2
RIMS3
ROBO3
ROCK1P1
RPL21P44
RPLP0P2
RRN3P1
RSAD2
RTN4R
SAMD14
SAT1
SBF2-AS1
SBK1
SBK2
SCG2
SCN5A
SCNN1D
SCRG1
SDR42E1
SEL1L3
SEMA3A
SERPINA1
SERPINE2
SESN2
SETD6
SFMBT2
SGCG
SH2D2A
SHANK3
SHC2
SHMT2
SIM2
SLAIN1
SLC12A7
SLC16A6
SLC1A4
SLC25A45
SLC27A2
SLC38A1
SLC3A2
SLC47A1
SLC4A5
SLC52A1
SLC6A9
SLC7A11
SLC7A4
SLC7A5
SLC7A7
SLC7A8
SMPD3
SMPDL3B
SNAI3
SNED1
SNHG15
SNHG8
SNORA41
SNORD31
SNX32
SOD3
SORBS1
SORCS2
SP6
SPATA18
SPATA6L
SPINT2
SPNS3
SPTBN2
SRCIN1
SRSF12
ST14
ST6GAL1
ST8SIA1
STAG3
STEAP4
STK32B
STOX1
SULF2
SYBU
SYCP2L
SYNE3
SYT7
SYTL1
TBX15
TECTA
THEM5
THNSL2
TINCR
TLR2
TM6SF1
TM7SF2
TMEM178A
TMEM198
TMEM254-AS1
TMEM86A
TMEM9B-AS1
TNFAIP6
TNFRSF13C
TNFRSF14
TNFSF13B
TNFSF15
TP73
TRAF1
TRANK1
TRIB3
TRPA1
TSC22D3
TSLP
TSPAN1
TSPAN11
TTC25
TUBE1
TXNIP
ULBP1
UNC13D
UNC5A
UNC5B
UNC5B-AS1
UPP1
USH1G
UTY
VANGL2
VCAM1
VLDLR
VWCE
WARS
WNT4
XKR5
YPEL1
ZBED3-AS1
ZCWPW1
ZDHHC1
ZFHX2
ZFP3
ZFP69B
ZMYND15
ZNF135
ZNF300P1
ZNF311
ZNF334
ZNF385C
ZNF558
ZNF610
ZNF641
ZNF660
ZNF662
ZNF667
ZNF853
ZP3
